# Supplementary material for: Pan‐cancer analyses reveal multi‐omic signatures and clinical implementations of the forkhead‐box gene family
Source: Cancer Med. 2023 Jul 4;12(16):17428–44. doi: 10.1002/cam4.6312 (PMC10501247; doi:10.1002/cam4.6312)
Supplement: Supplementary file 2 — Table S2. [file CAM4-12-17428-s001.xlsx]

## Sheet: Table S1
Table S1. Detail information of 49 FOX genes
official gene symbol	ensemble id	official full name	subfamily
FOXA1	ENSG00000129514	forkhead box A1(FOXA1)	FOXA
FOXA2	ENSG00000125798	forkhead box A2(FOXA2)	FOXA
FOXA3	ENSG00000170608	forkhead box A3(FOXA3)	FOXA
FOXB1	ENSG00000171956	forkhead box B1(FOXB1)	FOXB
FOXB2	ENSG00000204612	forkhead box B2(FOXB2)	FOXB
FOXC1	ENSG00000054598	forkhead box C1(FOXC1)	FOXC
FOXC2	ENSG00000176692	forkhead box C2(FOXC2)	FOXC
FOXD1	ENSG00000251493	forkhead box D1(FOXD1)	FOXD
FOXD2	ENSG00000186564	forkhead box D2(FOXD2)	FOXD
FOXD3	ENSG00000187140	forkhead box D3(FOXD3)	FOXD
FOXD4	ENSG00000170122	forkhead box D4(FOXD4)	FOXD
FOXD4L1	ENSG00000184492	forkhead box D4-like 1(FOXD4L1)	FOXD
FOXD4L3	ENSG00000187559	forkhead box D4-like 3(FOXD4L3)	FOXD
FOXD4L4	ENSG00000184659	forkhead box D4-like 4(FOXD4L4)	FOXD
FOXD4L5	ENSG00000204779	forkhead box D4-like 5(FOXD4L5)	FOXD
FOXD4L6	ENSG00000273514	forkhead box D4-like 6(FOXD4L6)	FOXD
FOXE1	ENSG00000178919	forkhead box E1(FOXE1)	FOXE
FOXE3	ENSG00000186790	forkhead box E3(FOXE3)	FOXE
FOXF1	ENSG00000103241	forkhead box F1(FOXF1)	FOXF
FOXF2	ENSG00000137273	forkhead box F2(FOXF2)	FOXF
FOXG1	ENSG00000176165	forkhead box G1(FOXG1)	FOXG
FOXH1	ENSG00000160973	forkhead box H1(FOXH1)	FOXH
FOXI1	ENSG00000168269	forkhead box I1(FOXI1)	FOXI
FOXI2	ENSG00000186766	forkhead box I2(FOXI2)	FOXI
FOXI3	ENSG00000214336	forkhead box I3(FOXI3)	FOXI
FOXJ1	ENSG00000129654	forkhead box J1(FOXJ1)	FOXJ
FOXJ2	ENSG00000065970	forkhead box J2(FOXJ2)	FOXJ
FOXJ3	ENSG00000198815	forkhead box J3(FOXJ3)	FOXJ
FOXK1	ENSG00000164916	forkhead box K1(FOXK1)	FOXK
FOXK2	ENSG00000141568	forkhead box K2(FOXK2)	FOXK
FOXL1	ENSG00000176678	forkhead box L1(FOXL1)	FOXL
FOXL2	ENSG00000183770	forkhead box L2(FOXL2)	FOXL
FOXM1	ENSG00000111206	forkhead box M1(FOXM1)	FOXM
FOXN1	ENSG00000109101	forkhead box N1(FOXN1)	FOXN
FOXN2	ENSG00000170802	forkhead box N2(FOXN2)	FOXN
FOXN3	ENSG00000053254	forkhead box N3(FOXN3)	FOXN
FOXN4	ENSG00000139445	forkhead box N4(FOXN4)	FOXN
FOXO1	ENSG00000150907	forkhead box O1(FOXO1)	FOXO
FOXO3	ENSG00000118689	forkhead box O3(FOXO3)	FOXO
FOXO4	ENSG00000184481	forkhead box O4(FOXO4)	FOXO
FOXO6	ENSG00000204060	forkhead box O6(FOXO6)	FOXO
FOXP1	ENSG00000114861	forkhead box P1(FOXP1)	FOXP
FOXP2	ENSG00000128573	forkhead box P2(FOXP2)	FOXP
FOXP3	ENSG00000049768	forkhead box P3(FOXP3)	FOXP
FOXP4	ENSG00000137166	forkhead box P4(FOXP4)	FOXP
FOXQ1	ENSG00000164379	forkhead box Q1(FOXQ1)	FOXQ
FOXR1	ENSG00000176302	forkhead box R1(FOXR1)	FOXR
FOXR2	ENSG00000189299	forkhead box R2(FOXR2)	FOXR
FOXS1	ENSG00000179772	forkhead box S1(FOXS1)	FOXS

## Sheet: Table S2
Table S2. Detailed information of Fox genes cancer Co-expression network
gene1	gene2	cor	abs_cor	random_p	cancer
FOXC2	FOXL1	0.629072	0.629072	0.0028	UCEC
FOXJ3	FOXO3	0.601858	0.601858	0.004	UCEC
FOXF1	FOXL1	0.586779	0.586779	0.0051	UCEC
FOXJ1	FOXN4	0.570134	0.570134	0.0067	UCEC
FOXN2	FOXO3	0.56214	0.56214	0.0072	UCEC
FOXJ3	FOXN2	0.522989	0.522989	0.012	UCEC
FOXN3	FOXO3	0.521796	0.521796	0.0122	UCEC
FOXJ3	FOXN3	0.517276	0.517276	0.0127	UCEC
FOXO6	FOXP4	0.50595	0.50595	0.0141	UCEC
FOXD4	FOXD4L1	0.503003	0.503003	0.0143	UCEC
FOXJ3	FOXM1	0.499527	0.499527	0.0147	UCEC
FOXK2	FOXM1	0.466087	0.466087	0.0204	UCEC
FOXL2	FOXS1	0.465969	0.465969	0.0204	UCEC
FOXJ3	FOXK1	0.455477	0.455477	0.0227	UCEC
FOXF2	FOXL1	0.447742	0.447742	0.0243	UCEC
FOXK1	FOXM1	0.447523	0.447523	0.0243	UCEC
FOXN2	FOXN3	0.441524	0.441524	0.0255	UCEC
FOXF1	FOXS1	0.426615	0.426615	0.028	UCEC
FOXI3	FOXO6	0.391646	0.391646	0.0375	UCEC
FOXA2	FOXL1	0.389999	0.389999	0.0381	UCEC
FOXN2	FOXO1	0.383195	0.383195	0.0407	UCEC
FOXJ2	FOXN3	0.38258	0.38258	0.0408	UCEC
FOXN1	FOXO6	0.378905	0.378905	0.0416	UCEC
FOXF1	FOXF2	0.375246	0.375246	0.0428	UCEC
FOXJ2	FOXJ3	0.360412	0.360412	0.0464	UCEC
FOXC2	FOXL1	0.719447	0.719447	0.0018	THCA
FOXJ2	FOXJ3	0.651332	0.651332	0.0064	THCA
FOXJ3	FOXO3	0.627339	0.627339	0.0081	THCA
FOXJ3	FOXO1	0.597314	0.597314	0.0112	THCA
FOXJ2	FOXO3	0.588961	0.588961	0.012	THCA
FOXN2	FOXO3	0.585931	0.585931	0.0125	THCA
FOXJ2	FOXN3	0.575002	0.575002	0.0146	THCA
FOXJ3	FOXO4	0.570553	0.570553	0.0154	THCA
FOXO3	FOXO4	0.567737	0.567737	0.016	THCA
FOXN3	FOXO3	0.563217	0.563217	0.0168	THCA
FOXC2	FOXS1	0.553503	0.553503	0.0185	THCA
FOXJ1	FOXP2	0.550909	0.550909	0.0189	THCA
FOXO4	FOXP4	0.542567	0.542567	0.0201	THCA
FOXN2	FOXN3	0.53777	0.53777	0.0207	THCA
FOXE1	FOXJ3	0.532181	0.532181	0.0217	THCA
FOXJ3	FOXN2	0.520771	0.520771	0.0239	THCA
FOXL1	FOXS1	0.517521	0.517521	0.0246	THCA
FOXD4	FOXD4L1	0.495729	0.495729	0.0297	THCA
FOXK1	FOXN3	0.494913	0.494913	0.0303	THCA
FOXJ2	FOXN2	0.493104	0.493104	0.0306	THCA
FOXO1	FOXO3	0.49209	0.49209	0.0307	THCA
FOXN3	FOXO6	-0.478163	0.478163	0.0346	THCA
FOXJ2	FOXO4	0.473311	0.473311	0.0357	THCA
FOXD4L1	FOXR1	0.47053	0.47053	0.0365	THCA
FOXE1	FOXP2	0.46907	0.46907	0.0365	THCA
FOXJ2	FOXK1	0.468179	0.468179	0.0368	THCA
FOXP2	FOXQ1	-0.462265	0.462265	0.0387	THCA
FOXA2	FOXJ1	0.457369	0.457369	0.0409	THCA
FOXC1	FOXF1	0.455699	0.455699	0.0418	THCA
FOXJ3	FOXK1	0.447173	0.447173	0.0447	THCA
FOXF1	FOXF2	0.7326	0.7326	0.001	STAD
FOXF1	FOXP2	0.713598	0.713598	0.0012	STAD
FOXN3	FOXP2	0.703331	0.703331	0.0014	STAD
FOXE1	FOXN1	0.666285	0.666285	0.002	STAD
FOXF1	FOXN3	0.649119	0.649119	0.0023	STAD
FOXA2	FOXP4	0.586905	0.586905	0.0046	STAD
FOXF2	FOXP2	0.581206	0.581206	0.0048	STAD
FOXM1	FOXP2	-0.553267	0.553267	0.0065	STAD
FOXD4	FOXD4L1	0.541609	0.541609	0.0069	STAD
FOXB2	FOXR1	0.528869	0.528869	0.0077	STAD
FOXD3	FOXP2	0.522192	0.522192	0.0081	STAD
FOXD4L1	FOXD4L3	0.511846	0.511846	0.0092	STAD
FOXD4L1	FOXD4L6	0.511279	0.511279	0.0093	STAD
FOXG1	FOXR2	0.509838	0.509838	0.0095	STAD
FOXC2	FOXS1	0.506458	0.506458	0.01	STAD
FOXM1	FOXN3	-0.489427	0.489427	0.012	STAD
FOXF1	FOXS1	0.487137	0.487137	0.0121	STAD
FOXD4L3	FOXD4L6	0.48536	0.48536	0.0123	STAD
FOXK2	FOXM1	0.478001	0.478001	0.0135	STAD
FOXF2	FOXN3	0.475916	0.475916	0.0139	STAD
FOXO6	FOXP4	0.4569	0.4569	0.0165	STAD
FOXN3	FOXP1	0.456373	0.456373	0.0165	STAD
FOXD3	FOXF2	0.452118	0.452118	0.0167	STAD
FOXD3	FOXF1	0.44695	0.44695	0.0175	STAD
FOXP1	FOXP2	0.445964	0.445964	0.0175	STAD
FOXF1	FOXM1	-0.444668	0.444668	0.0175	STAD
FOXJ3	FOXN2	0.437213	0.437213	0.0183	STAD
FOXB1	FOXD4L4	0.420874	0.420874	0.0215	STAD
FOXJ2	FOXN3	0.419906	0.419906	0.0217	STAD
FOXF1	FOXP1	0.410327	0.410327	0.0239	STAD
FOXN4	FOXO6	0.40478	0.40478	0.0252	STAD
FOXG1	FOXR1	0.403204	0.403204	0.0257	STAD
FOXD2	FOXP4	0.393614	0.393614	0.0285	STAD
FOXB2	FOXI2	0.392755	0.392755	0.0286	STAD
FOXO1	FOXP1	0.392257	0.392257	0.0287	STAD
FOXD4L6	FOXR1	0.39085	0.39085	0.0295	STAD
FOXD2	FOXE3	0.389221	0.389221	0.0302	STAD
FOXB1	FOXI3	0.383646	0.383646	0.0316	STAD
FOXI3	FOXN4	0.378472	0.378472	0.0333	STAD
FOXA2	FOXQ1	0.372175	0.372175	0.0351	STAD
FOXB1	FOXR1	0.370426	0.370426	0.0359	STAD
FOXB1	FOXN4	0.366584	0.366584	0.0382	STAD
FOXP4	FOXQ1	0.365198	0.365198	0.0385	STAD
FOXF2	FOXM1	-0.364755	0.364755	0.0387	STAD
FOXJ2	FOXP1	0.364749	0.364749	0.0387	STAD
FOXF1	FOXO4	0.364351	0.364351	0.0389	STAD
FOXC2	FOXD3	0.363316	0.363316	0.0396	STAD
FOXP2	FOXS1	0.358083	0.358083	0.0412	STAD
FOXD4L4	FOXI3	0.355895	0.355895	0.0419	STAD
FOXD4	FOXD4L3	0.355187	0.355187	0.0421	STAD
FOXA3	FOXP2	-0.351345	0.351345	0.0435	STAD
FOXD2	FOXM1	0.348039	0.348039	0.0445	STAD
FOXA2	FOXO6	0.347847	0.347847	0.0447	STAD
FOXJ2	FOXP2	0.346102	0.346102	0.0456	STAD
FOXK1	FOXO4	0.345363	0.345363	0.0457	STAD
FOXA2	FOXP2	-0.342338	0.342338	0.0475	STAD
FOXM1	FOXP4	0.339901	0.339901	0.0484	STAD
FOXD3	FOXI3	0.339511	0.339511	0.0487	STAD
FOXJ2	FOXO1	0.338457	0.338457	0.0493	STAD
FOXD2	FOXP2	-0.337437	0.337437	0.0499	STAD
FOXF1	FOXF2	0.802311	0.802311	0.0004	READ
FOXF1	FOXP3	0.578608	0.578608	0.0105	READ
FOXD4L4	FOXD4L5	0.567153	0.567153	0.0116	READ
FOXN3	FOXO3	0.542168	0.542168	0.0152	READ
FOXN3	FOXO4	0.539049	0.539049	0.0156	READ
FOXJ2	FOXJ3	0.538029	0.538029	0.0156	READ
FOXF2	FOXP3	0.525971	0.525971	0.0177	READ
FOXA2	FOXP4	0.519215	0.519215	0.0185	READ
FOXJ2	FOXN3	0.51459	0.51459	0.0191	READ
FOXJ3	FOXN3	0.514115	0.514115	0.0192	READ
FOXN3	FOXO1	0.507933	0.507933	0.0201	READ
FOXJ3	FOXO3	0.493927	0.493927	0.0232	READ
FOXD3	FOXD4	0.488506	0.488506	0.024	READ
FOXN2	FOXO3	0.487975	0.487975	0.0241	READ
FOXJ3	FOXN2	0.446466	0.446466	0.0347	READ
FOXN2	FOXN3	0.439378	0.439378	0.0371	READ
FOXD4	FOXD4L1	0.437932	0.437932	0.0374	READ
FOXK1	FOXP4	0.428921	0.428921	0.0397	READ
FOXK1	FOXM1	0.417563	0.417563	0.0455	READ
FOXI2	FOXP3	0.414321	0.414321	0.0467	READ
FOXO3	FOXO4	0.41074	0.41074	0.0479	READ
FOXC1	FOXF1	0.783034	0.783034	0.0009	PRAD
FOXJ3	FOXN2	0.678394	0.678394	0.0063	PRAD
FOXN3	FOXO1	0.647962	0.647962	0.0093	PRAD
FOXJ2	FOXO1	0.64779	0.64779	0.0094	PRAD
FOXJ2	FOXN3	0.646669	0.646669	0.0094	PRAD
FOXC1	FOXP2	0.613175	0.613175	0.0129	PRAD
FOXC1	FOXO1	0.611973	0.611973	0.0131	PRAD
FOXF1	FOXP2	0.606627	0.606627	0.0139	PRAD
FOXF1	FOXO1	0.601669	0.601669	0.0143	PRAD
FOXN2	FOXO3	0.598522	0.598522	0.0148	PRAD
FOXF1	FOXF2	0.597482	0.597482	0.0151	PRAD
FOXD4	FOXD4L1	0.594499	0.594499	0.0156	PRAD
FOXJ3	FOXN3	0.57326	0.57326	0.0188	PRAD
FOXA1	FOXJ3	0.57229	0.57229	0.0189	PRAD
FOXJ3	FOXO3	0.567671	0.567671	0.0194	PRAD
FOXD2	FOXF1	0.54497	0.54497	0.0237	PRAD
FOXI1	FOXQ1	0.533991	0.533991	0.0258	PRAD
FOXJ1	FOXN4	0.533146	0.533146	0.026	PRAD
FOXJ2	FOXJ3	0.53278	0.53278	0.0261	PRAD
FOXO1	FOXP2	0.525962	0.525962	0.0274	PRAD
FOXJ2	FOXN2	0.520776	0.520776	0.0285	PRAD
FOXJ2	FOXO3	0.513304	0.513304	0.0311	PRAD
FOXJ3	FOXK1	0.511221	0.511221	0.0316	PRAD
FOXN3	FOXO4	0.509367	0.509367	0.0325	PRAD
FOXC1	FOXD2	0.500638	0.500638	0.0346	PRAD
FOXF2	FOXL1	0.500536	0.500536	0.0346	PRAD
FOXI2	FOXQ1	0.497924	0.497924	0.0351	PRAD
FOXJ2	FOXK1	0.480274	0.480274	0.0391	PRAD
FOXJ2	FOXO4	0.475111	0.475111	0.0411	PRAD
FOXD2	FOXF2	0.475053	0.475053	0.0411	PRAD
FOXC1	FOXN3	0.47471	0.47471	0.0413	PRAD
FOXA1	FOXN2	0.473067	0.473067	0.0415	PRAD
FOXN3	FOXP2	0.46826	0.46826	0.0428	PRAD
FOXK1	FOXN2	0.463392	0.463392	0.0446	PRAD
FOXO1	FOXO3	0.462557	0.462557	0.0449	PRAD
FOXN2	FOXN3	0.462285	0.462285	0.0449	PRAD
FOXI1	FOXI2	0.452819	0.452819	0.0485	PRAD
FOXD4L4	FOXD4L5	0.811447	0.811447	0.0008	LUSC
FOXC2	FOXL1	0.754812	0.754812	0.0012	LUSC
FOXF2	FOXQ1	0.59679	0.59679	0.0019	LUSC
FOXJ3	FOXO6	0.52954	0.52954	0.004	LUSC
FOXD4	FOXD4L1	0.51418	0.51418	0.0043	LUSC
FOXJ2	FOXM1	0.491389	0.491389	0.0054	LUSC
FOXP1	FOXP3	0.474856	0.474856	0.0057	LUSC
FOXO6	FOXP4	0.454346	0.454346	0.0073	LUSC
FOXK2	FOXM1	0.40765	0.40765	0.0115	LUSC
FOXN3	FOXO3	0.407553	0.407553	0.0115	LUSC
FOXE1	FOXN1	0.402477	0.402477	0.0123	LUSC
FOXD2	FOXE3	0.402077	0.402077	0.0124	LUSC
FOXP3	FOXS1	0.401335	0.401335	0.0124	LUSC
FOXC1	FOXP1	0.383433	0.383433	0.0156	LUSC
FOXE1	FOXP1	-0.374527	0.374527	0.0167	LUSC
FOXC1	FOXP4	0.37331	0.37331	0.0172	LUSC
FOXD1	FOXE1	0.373157	0.373157	0.0172	LUSC
FOXE1	FOXP2	0.369472	0.369472	0.0176	LUSC
FOXJ3	FOXP4	0.366347	0.366347	0.018	LUSC
FOXN3	FOXO1	0.366149	0.366149	0.018	LUSC
FOXO3	FOXO4	0.364909	0.364909	0.0184	LUSC
FOXJ2	FOXO3	0.360432	0.360432	0.019	LUSC
FOXE1	FOXK2	0.356879	0.356879	0.0201	LUSC
FOXI1	FOXI2	0.355304	0.355304	0.021	LUSC
FOXO4	FOXP4	0.353137	0.353137	0.0213	LUSC
FOXC1	FOXE1	-0.352232	0.352232	0.0214	LUSC
FOXA2	FOXE1	-0.350336	0.350336	0.0217	LUSC
FOXE1	FOXN2	0.345034	0.345034	0.0229	LUSC
FOXC2	FOXS1	0.343912	0.343912	0.0232	LUSC
FOXP1	FOXP4	0.339819	0.339819	0.0249	LUSC
FOXJ2	FOXN3	0.339514	0.339514	0.025	LUSC
FOXE3	FOXO6	0.334888	0.334888	0.0266	LUSC
FOXL1	FOXS1	0.327819	0.327819	0.0292	LUSC
FOXA1	FOXJ1	0.324934	0.324934	0.0303	LUSC
FOXK1	FOXO3	0.323159	0.323159	0.0317	LUSC
FOXO1	FOXO3	0.321953	0.321953	0.0321	LUSC
FOXE1	FOXM1	0.31852	0.31852	0.0331	LUSC
FOXD4L1	FOXD4L3	0.313235	0.313235	0.0358	LUSC
FOXJ3	FOXO3	0.310715	0.310715	0.0364	LUSC
FOXO3	FOXP4	0.309769	0.309769	0.0369	LUSC
FOXJ3	FOXK2	0.309399	0.309399	0.037	LUSC
FOXF2	FOXL1	0.308349	0.308349	0.0379	LUSC
FOXD2	FOXD3	0.308126	0.308126	0.038	LUSC
FOXN2	FOXP4	-0.307211	0.307211	0.0385	LUSC
FOXO4	FOXP1	0.306071	0.306071	0.039	LUSC
FOXP1	FOXS1	0.305114	0.305114	0.0394	LUSC
FOXO4	FOXO6	0.30495	0.30495	0.0396	LUSC
FOXA2	FOXP1	0.30399	0.30399	0.0406	LUSC
FOXF2	FOXL2	0.301978	0.301978	0.0416	LUSC
FOXJ2	FOXO1	0.300839	0.300839	0.042	LUSC
FOXF1	FOXP3	0.300803	0.300803	0.0421	LUSC
FOXE1	FOXI1	-0.298987	0.298987	0.0432	LUSC
FOXE1	FOXJ1	-0.296049	0.296049	0.045	LUSC
FOXI2	FOXP4	0.295419	0.295419	0.0454	LUSC
FOXA1	FOXJ3	0.29402	0.29402	0.0462	LUSC
FOXO3	FOXP1	0.290316	0.290316	0.0484	LUSC
FOXC1	FOXN2	-0.290046	0.290046	0.0485	LUSC
FOXC1	FOXI1	0.288844	0.288844	0.049	LUSC
FOXD4	FOXD4L1	0.623678	0.623678	0.0012	LUAD
FOXN3	FOXO3	0.622887	0.622887	0.0012	LUAD
FOXF1	FOXF2	0.585775	0.585775	0.0021	LUAD
FOXO1	FOXO3	0.573881	0.573881	0.003	LUAD
FOXO1	FOXP1	0.545711	0.545711	0.0044	LUAD
FOXC2	FOXL1	0.502627	0.502627	0.008	LUAD
FOXK2	FOXM1	0.495823	0.495823	0.0086	LUAD
FOXF2	FOXS1	0.478886	0.478886	0.0109	LUAD
FOXJ3	FOXK1	0.470524	0.470524	0.0116	LUAD
FOXN2	FOXP4	-0.460695	0.460695	0.0134	LUAD
FOXF1	FOXS1	0.459132	0.459132	0.0135	LUAD
FOXN3	FOXO1	0.447477	0.447477	0.0155	LUAD
FOXJ3	FOXN3	0.445484	0.445484	0.0156	LUAD
FOXF1	FOXO1	0.442061	0.442061	0.0161	LUAD
FOXA2	FOXM1	-0.438684	0.438684	0.0166	LUAD
FOXJ2	FOXO3	0.427333	0.427333	0.0193	LUAD
FOXF2	FOXQ1	0.420819	0.420819	0.0206	LUAD
FOXL1	FOXS1	0.406068	0.406068	0.024	LUAD
FOXO4	FOXP4	0.39986	0.39986	0.0253	LUAD
FOXC2	FOXS1	0.391563	0.391563	0.0273	LUAD
FOXJ3	FOXO3	0.388975	0.388975	0.0281	LUAD
FOXF2	FOXM1	-0.388255	0.388255	0.0283	LUAD
FOXO3	FOXP1	0.381588	0.381588	0.0299	LUAD
FOXO6	FOXP4	0.375955	0.375955	0.0316	LUAD
FOXJ3	FOXP2	0.374816	0.374816	0.032	LUAD
FOXA1	FOXI3	0.369232	0.369232	0.0348	LUAD
FOXJ3	FOXK2	0.362538	0.362538	0.0379	LUAD
FOXA1	FOXA2	-0.362238	0.362238	0.0379	LUAD
FOXJ3	FOXO6	0.34533	0.34533	0.0459	LUAD
FOXN3	FOXP1	0.344264	0.344264	0.0465	LUAD
FOXC2	FOXL1	0.792481	0.792481	0.0004	LIHC
FOXF1	FOXS1	0.637931	0.637931	0.0039	LIHC
FOXL1	FOXS1	0.576138	0.576138	0.0092	LIHC
FOXJ3	FOXK1	0.573789	0.573789	0.0095	LIHC
FOXK1	FOXM1	0.5734	0.5734	0.0095	LIHC
FOXJ3	FOXO3	0.56678	0.56678	0.0101	LIHC
FOXK2	FOXM1	0.564539	0.564539	0.0103	LIHC
FOXF1	FOXL1	0.561632	0.561632	0.0104	LIHC
FOXJ2	FOXJ3	0.551595	0.551595	0.0118	LIHC
FOXJ3	FOXM1	0.548072	0.548072	0.012	LIHC
FOXF2	FOXL1	0.513335	0.513335	0.0177	LIHC
FOXF2	FOXS1	0.506487	0.506487	0.0191	LIHC
FOXJ3	FOXN2	0.506153	0.506153	0.0191	LIHC
FOXD1	FOXF2	0.504829	0.504829	0.0193	LIHC
FOXJ3	FOXK2	0.502068	0.502068	0.0199	LIHC
FOXC2	FOXS1	0.497734	0.497734	0.0206	LIHC
FOXC2	FOXF1	0.495733	0.495733	0.0211	LIHC
FOXD1	FOXL2	0.486701	0.486701	0.0229	LIHC
FOXN2	FOXO3	0.479435	0.479435	0.0252	LIHC
FOXN3	FOXO3	0.474464	0.474464	0.0268	LIHC
FOXJ2	FOXO3	0.472412	0.472412	0.0276	LIHC
FOXB1	FOXF2	0.470655	0.470655	0.0281	LIHC
FOXF1	FOXF2	0.462584	0.462584	0.0299	LIHC
FOXD4	FOXF2	0.457899	0.457899	0.0315	LIHC
FOXD4	FOXD4L1	0.454011	0.454011	0.0324	LIHC
FOXM1	FOXN2	0.444931	0.444931	0.0361	LIHC
FOXK1	FOXK2	0.442277	0.442277	0.0374	LIHC
FOXD1	FOXG1	0.439261	0.439261	0.0383	LIHC
FOXJ2	FOXO4	0.431321	0.431321	0.0416	LIHC
FOXD2	FOXM1	0.430243	0.430243	0.0421	LIHC
FOXJ3	FOXO4	0.427725	0.427725	0.0429	LIHC
FOXN3	FOXO4	0.425722	0.425722	0.0436	LIHC
FOXD1	FOXD3	0.421256	0.421256	0.0451	LIHC
FOXA2	FOXS1	-0.420156	0.420156	0.0455	LIHC
FOXD2	FOXN4	0.416492	0.416492	0.0472	LIHC
FOXI1	FOXI2	0.91918	0.91918	0	KIRP
FOXA1	FOXH1	0.720092	0.720092	0.0013	KIRP
FOXC2	FOXL1	0.687252	0.687252	0.0019	KIRP
FOXD4	FOXD4L1	0.642654	0.642654	0.0042	KIRP
FOXN3	FOXO1	0.601649	0.601649	0.0068	KIRP
FOXD1	FOXD2	0.574442	0.574442	0.0107	KIRP
FOXJ2	FOXO3	0.574324	0.574324	0.0107	KIRP
FOXD2	FOXM1	0.567907	0.567907	0.0116	KIRP
FOXJ2	FOXN2	0.556308	0.556308	0.0132	KIRP
FOXC2	FOXS1	0.549888	0.549888	0.0137	KIRP
FOXD1	FOXF2	0.549139	0.549139	0.0137	KIRP
FOXD4L1	FOXF2	0.535298	0.535298	0.016	KIRP
FOXC2	FOXF1	0.523553	0.523553	0.0184	KIRP
FOXN2	FOXO3	0.517648	0.517648	0.0193	KIRP
FOXO1	FOXO3	0.51749	0.51749	0.0193	KIRP
FOXJ3	FOXN2	0.504623	0.504623	0.0214	KIRP
FOXO3	FOXO4	0.500059	0.500059	0.0224	KIRP
FOXA1	FOXN1	0.48644	0.48644	0.025	KIRP
FOXN2	FOXN3	0.484466	0.484466	0.0258	KIRP
FOXD2	FOXF2	0.47775	0.47775	0.0278	KIRP
FOXN2	FOXO1	0.476631	0.476631	0.0281	KIRP
FOXJ2	FOXJ3	0.475747	0.475747	0.0286	KIRP
FOXJ2	FOXO1	0.466299	0.466299	0.0318	KIRP
FOXD2	FOXS1	0.466272	0.466272	0.0318	KIRP
FOXF2	FOXI3	0.466185	0.466185	0.0318	KIRP
FOXJ2	FOXP1	0.464111	0.464111	0.0325	KIRP
FOXA1	FOXF2	0.461053	0.461053	0.0329	KIRP
FOXJ2	FOXK1	0.44922	0.44922	0.037	KIRP
FOXN3	FOXO3	0.445305	0.445305	0.0383	KIRP
FOXH1	FOXN1	0.443671	0.443671	0.0387	KIRP
FOXJ3	FOXO3	0.441525	0.441525	0.0396	KIRP
FOXC1	FOXP4	0.439842	0.439842	0.0399	KIRP
FOXC2	FOXD2	0.439753	0.439753	0.0399	KIRP
FOXD1	FOXS1	0.439586	0.439586	0.04	KIRP
FOXC1	FOXP2	0.435244	0.435244	0.0419	KIRP
FOXJ2	FOXN3	0.43228	0.43228	0.0431	KIRP
FOXA1	FOXM1	0.427789	0.427789	0.0445	KIRP
FOXF1	FOXL1	0.423752	0.423752	0.0463	KIRP
FOXD1	FOXM1	0.421411	0.421411	0.0473	KIRP
FOXC1	FOXJ1	0.420919	0.420919	0.0475	KIRP
FOXI1	FOXI2	0.884532	0.884532	0.0002	KIRC
FOXC2	FOXL1	0.728142	0.728142	0.002	KIRC
FOXG1	FOXL2	0.690503	0.690503	0.003	KIRC
FOXD2	FOXS1	0.671909	0.671909	0.0036	KIRC
FOXN3	FOXO1	0.655816	0.655816	0.0041	KIRC
FOXN2	FOXN3	0.583024	0.583024	0.0109	KIRC
FOXI3	FOXN1	0.582345	0.582345	0.0109	KIRC
FOXJ2	FOXN3	0.551636	0.551636	0.0152	KIRC
FOXO3	FOXO4	0.530403	0.530403	0.0178	KIRC
FOXN3	FOXO3	0.529242	0.529242	0.018	KIRC
FOXJ2	FOXO4	0.528506	0.528506	0.0184	KIRC
FOXI2	FOXP1	0.522038	0.522038	0.0192	KIRC
FOXO1	FOXP1	0.506025	0.506025	0.022	KIRC
FOXJ2	FOXO3	0.504632	0.504632	0.0223	KIRC
FOXN1	FOXN4	0.498647	0.498647	0.0233	KIRC
FOXD4	FOXD4L1	0.498365	0.498365	0.0233	KIRC
FOXI1	FOXP1	0.497177	0.497177	0.0238	KIRC
FOXN3	FOXO4	0.496569	0.496569	0.0241	KIRC
FOXI2	FOXO1	0.495206	0.495206	0.0243	KIRC
FOXN2	FOXO1	0.495071	0.495071	0.0245	KIRC
FOXC2	FOXD2	0.4908	0.4908	0.0252	KIRC
FOXO1	FOXO3	0.486123	0.486123	0.026	KIRC
FOXJ2	FOXN2	0.476679	0.476679	0.0291	KIRC
FOXG1	FOXN1	0.47286	0.47286	0.03	KIRC
FOXD4L6	FOXN1	0.462275	0.462275	0.0321	KIRC
FOXD2	FOXL1	0.457809	0.457809	0.0337	KIRC
FOXC2	FOXS1	0.455816	0.455816	0.0342	KIRC
FOXN2	FOXO3	0.452853	0.452853	0.0351	KIRC
FOXC2	FOXF1	0.442454	0.442454	0.0378	KIRC
FOXA1	FOXN1	0.438933	0.438933	0.0389	KIRC
FOXL1	FOXS1	0.436364	0.436364	0.0404	KIRC
FOXH1	FOXN3	-0.43547	0.43547	0.0406	KIRC
FOXK2	FOXP4	0.433584	0.433584	0.0409	KIRC
FOXD4L4	FOXD4L5	0.420351	0.420351	0.0468	KIRC
FOXG1	FOXR2	0.969347	0.969347	0.0003	KICH
FOXA2	FOXG1	0.955865	0.955865	0.0003	KICH
FOXA2	FOXR2	0.926562	0.926562	0.0003	KICH
FOXD4L1	FOXE3	0.776888	0.776888	0.0021	KICH
FOXE3	FOXG1	0.775581	0.775581	0.0021	KICH
FOXA2	FOXE3	0.764247	0.764247	0.0025	KICH
FOXD3	FOXL1	0.761155	0.761155	0.0026	KICH
FOXE3	FOXR2	0.759981	0.759981	0.0026	KICH
FOXD4L1	FOXG1	0.743063	0.743063	0.0034	KICH
FOXA2	FOXD4L1	0.728931	0.728931	0.004	KICH
FOXJ2	FOXJ3	0.724488	0.724488	0.0042	KICH
FOXL1	FOXS1	0.723074	0.723074	0.0042	KICH
FOXD4L1	FOXR2	0.716685	0.716685	0.0044	KICH
FOXI1	FOXP1	0.697576	0.697576	0.0056	KICH
FOXO1	FOXP1	0.672559	0.672559	0.0081	KICH
FOXN3	FOXO1	0.657827	0.657827	0.0099	KICH
FOXI1	FOXJ1	-0.648699	0.648699	0.0108	KICH
FOXI2	FOXP1	0.636059	0.636059	0.0119	KICH
FOXJ3	FOXO3	0.617259	0.617259	0.0142	KICH
FOXG1	FOXH1	0.610356	0.610356	0.0153	KICH
FOXI1	FOXO1	0.607684	0.607684	0.0156	KICH
FOXI1	FOXI2	0.605816	0.605816	0.0159	KICH
FOXD3	FOXS1	0.605584	0.605584	0.016	KICH
FOXF2	FOXS1	0.604761	0.604761	0.0162	KICH
FOXJ3	FOXN2	0.598331	0.598331	0.0174	KICH
FOXE3	FOXH1	0.594198	0.594198	0.0177	KICH
FOXI1	FOXK2	-0.592782	0.592782	0.0178	KICH
FOXJ1	FOXP1	-0.583111	0.583111	0.0189	KICH
FOXH1	FOXR2	0.568031	0.568031	0.0223	KICH
FOXC1	FOXN2	0.567037	0.567037	0.0224	KICH
FOXA2	FOXP3	0.562246	0.562246	0.0235	KICH
FOXN4	FOXO6	0.558195	0.558195	0.0245	KICH
FOXA2	FOXH1	0.556664	0.556664	0.0246	KICH
FOXA1	FOXI3	0.544898	0.544898	0.0275	KICH
FOXE3	FOXP3	0.542276	0.542276	0.0282	KICH
FOXI2	FOXO1	0.535656	0.535656	0.0296	KICH
FOXD4L1	FOXK2	0.52993	0.52993	0.0307	KICH
FOXE3	FOXM1	0.521864	0.521864	0.0329	KICH
FOXJ3	FOXK2	0.519855	0.519855	0.0333	KICH
FOXD4L1	FOXH1	0.519776	0.519776	0.0334	KICH
FOXP1	FOXP2	0.519025	0.519025	0.0335	KICH
FOXK2	FOXL1	0.510943	0.510943	0.0364	KICH
FOXG1	FOXP3	0.507685	0.507685	0.0374	KICH
FOXD2	FOXE3	0.502355	0.502355	0.0389	KICH
FOXB1	FOXG1	0.500334	0.500334	0.0394	KICH
FOXL1	FOXP3	0.492732	0.492732	0.0424	KICH
FOXB2	FOXN1	0.491629	0.491629	0.0427	KICH
FOXN2	FOXO3	0.491491	0.491491	0.0427	KICH
FOXP3	FOXR2	0.48624	0.48624	0.0438	KICH
FOXD2	FOXJ3	0.483649	0.483649	0.0454	KICH
FOXD4L3	FOXD4L5	0.482871	0.482871	0.0458	KICH
FOXE1	FOXN1	0.47808	0.47808	0.0473	KICH
FOXI1	FOXP3	-0.476555	0.476555	0.0478	KICH
FOXJ3	FOXM1	0.47554	0.47554	0.0482	KICH
FOXI1	FOXL1	-0.474112	0.474112	0.049	KICH
FOXD2	FOXL1	0.473695	0.473695	0.049	KICH
FOXK1	FOXP4	0.473185	0.473185	0.0491	KICH
FOXJ2	FOXM1	0.472006	0.472006	0.0495	KICH
FOXD2	FOXM1	0.471762	0.471762	0.0496	KICH
FOXD4L3	FOXD4L5	0.72642	0.72642	0.0007	HNSC
FOXC2	FOXL1	0.712866	0.712866	0.0007	HNSC
FOXB1	FOXN4	0.615425	0.615425	0.0015	HNSC
FOXE1	FOXP2	0.585741	0.585741	0.0025	HNSC
FOXJ2	FOXM1	0.58484	0.58484	0.0026	HNSC
FOXJ2	FOXN3	0.546165	0.546165	0.0046	HNSC
FOXJ3	FOXK1	0.531713	0.531713	0.0058	HNSC
FOXJ3	FOXM1	0.521891	0.521891	0.0068	HNSC
FOXD2	FOXE3	0.520143	0.520143	0.007	HNSC
FOXA1	FOXP2	0.517529	0.517529	0.0072	HNSC
FOXA1	FOXD3	0.517205	0.517205	0.0073	HNSC
FOXN3	FOXO1	0.504792	0.504792	0.0091	HNSC
FOXJ2	FOXK1	0.499937	0.499937	0.0097	HNSC
FOXA1	FOXJ1	0.490383	0.490383	0.0111	HNSC
FOXJ3	FOXO3	0.489371	0.489371	0.0114	HNSC
FOXN3	FOXO3	0.487601	0.487601	0.0116	HNSC
FOXD4	FOXD4L1	0.487411	0.487411	0.0116	HNSC
FOXD3	FOXO6	0.480448	0.480448	0.0125	HNSC
FOXP1	FOXP3	0.473253	0.473253	0.0136	HNSC
FOXA1	FOXE1	0.462653	0.462653	0.0149	HNSC
FOXJ2	FOXJ3	0.459873	0.459873	0.0156	HNSC
FOXJ2	FOXO3	0.456396	0.456396	0.0164	HNSC
FOXJ2	FOXO1	0.454835	0.454835	0.017	HNSC
FOXJ3	FOXN3	0.449111	0.449111	0.0187	HNSC
FOXK1	FOXM1	0.447267	0.447267	0.0192	HNSC
FOXJ2	FOXP4	0.436459	0.436459	0.0222	HNSC
FOXA1	FOXP4	0.433192	0.433192	0.0228	HNSC
FOXK1	FOXN3	0.425529	0.425529	0.0251	HNSC
FOXA1	FOXQ1	0.423455	0.423455	0.0262	HNSC
FOXJ2	FOXQ1	0.422591	0.422591	0.0263	HNSC
FOXD2	FOXO6	0.415336	0.415336	0.0289	HNSC
FOXE1	FOXO3	0.414715	0.414715	0.029	HNSC
FOXK2	FOXM1	0.414004	0.414004	0.0295	HNSC
FOXH1	FOXJ1	0.412786	0.412786	0.0302	HNSC
FOXO6	FOXP4	0.411795	0.411795	0.0306	HNSC
FOXJ3	FOXN2	0.410581	0.410581	0.031	HNSC
FOXJ3	FOXP4	0.410313	0.410313	0.0312	HNSC
FOXJ2	FOXO4	0.409747	0.409747	0.0312	HNSC
FOXE1	FOXN1	0.409348	0.409348	0.0312	HNSC
FOXF1	FOXN3	0.400034	0.400034	0.0341	HNSC
FOXN2	FOXO3	0.399292	0.399292	0.0341	HNSC
FOXA3	FOXJ1	0.397842	0.397842	0.0347	HNSC
FOXD4L3	FOXN4	0.394408	0.394408	0.0356	HNSC
FOXN3	FOXO4	0.389287	0.389287	0.0375	HNSC
FOXM1	FOXN2	0.388908	0.388908	0.0375	HNSC
FOXJ2	FOXO6	0.386259	0.386259	0.0384	HNSC
FOXO1	FOXO3	0.385622	0.385622	0.0389	HNSC
FOXK1	FOXO3	0.384629	0.384629	0.0397	HNSC
FOXD3	FOXP4	0.383381	0.383381	0.0402	HNSC
FOXA1	FOXO6	0.382385	0.382385	0.0405	HNSC
FOXE1	FOXJ2	0.379757	0.379757	0.0415	HNSC
FOXJ3	FOXK2	0.377362	0.377362	0.0425	HNSC
FOXE1	FOXM1	0.377258	0.377258	0.0425	HNSC
FOXD2	FOXD3	0.375	0.375	0.0438	HNSC
FOXA1	FOXO4	0.373258	0.373258	0.0451	HNSC
FOXF1	FOXP3	0.369652	0.369652	0.0472	HNSC
FOXM1	FOXP4	0.367313	0.367313	0.0481	HNSC
FOXD4L4	FOXD4L5	0.363206	0.363206	0.0497	HNSC
FOXE1	FOXQ1	0.363086	0.363086	0.0498	HNSC
FOXA2	FOXA3	0.835287	0.835287	0.0005	ESCA
FOXE1	FOXN1	0.824117	0.824117	0.0006	ESCA
FOXA3	FOXE1	-0.727765	0.727765	0.0023	ESCA
FOXA2	FOXP4	0.707271	0.707271	0.0026	ESCA
FOXA3	FOXP4	0.696033	0.696033	0.0027	ESCA
FOXA3	FOXN1	-0.684009	0.684009	0.0029	ESCA
FOXA3	FOXD2	0.674769	0.674769	0.0032	ESCA
FOXA2	FOXN1	-0.658494	0.658494	0.0035	ESCA
FOXA2	FOXE1	-0.63866	0.63866	0.004	ESCA
FOXF1	FOXS1	0.631202	0.631202	0.0041	ESCA
FOXE1	FOXP2	0.614154	0.614154	0.0043	ESCA
FOXP3	FOXS1	0.587699	0.587699	0.0052	ESCA
FOXF1	FOXF2	0.580023	0.580023	0.0053	ESCA
FOXD2	FOXP4	0.569537	0.569537	0.0058	ESCA
FOXE1	FOXI3	0.567753	0.567753	0.0059	ESCA
FOXA1	FOXQ1	0.566484	0.566484	0.0059	ESCA
FOXA3	FOXJ1	0.566356	0.566356	0.0059	ESCA
FOXD4L4	FOXD4L5	0.559255	0.559255	0.0061	ESCA
FOXA2	FOXD2	0.555992	0.555992	0.0063	ESCA
FOXD4L3	FOXD4L6	0.547814	0.547814	0.0065	ESCA
FOXE1	FOXP4	-0.539781	0.539781	0.007	ESCA
FOXN1	FOXP2	0.539184	0.539184	0.0071	ESCA
FOXN1	FOXP1	-0.526585	0.526585	0.008	ESCA
FOXD2	FOXE1	-0.520352	0.520352	0.0084	ESCA
FOXD4L1	FOXD4L5	0.519885	0.519885	0.0085	ESCA
FOXE1	FOXL2	0.519382	0.519382	0.0085	ESCA
FOXA3	FOXL2	-0.519215	0.519215	0.0085	ESCA
FOXA3	FOXP2	-0.514797	0.514797	0.0092	ESCA
FOXD3	FOXL2	0.510417	0.510417	0.0098	ESCA
FOXL2	FOXP1	-0.509942	0.509942	0.0099	ESCA
FOXA2	FOXP2	-0.507909	0.507909	0.0101	ESCA
FOXF1	FOXP3	0.503784	0.503784	0.0107	ESCA
FOXA3	FOXD4L1	0.500386	0.500386	0.0113	ESCA
FOXE1	FOXP1	-0.498481	0.498481	0.0114	ESCA
FOXD2	FOXN1	-0.49655	0.49655	0.0114	ESCA
FOXN1	FOXP4	-0.490923	0.490923	0.0122	ESCA
FOXD4L1	FOXD4L6	0.490018	0.490018	0.0123	ESCA
FOXJ3	FOXO6	0.483291	0.483291	0.013	ESCA
FOXA3	FOXO4	0.482451	0.482451	0.0132	ESCA
FOXA3	FOXQ1	0.481612	0.481612	0.0133	ESCA
FOXD4L1	FOXD4L4	0.479175	0.479175	0.0135	ESCA
FOXA1	FOXO4	0.478581	0.478581	0.0136	ESCA
FOXK2	FOXM1	0.475407	0.475407	0.014	ESCA
FOXD4L1	FOXD4L3	0.470009	0.470009	0.0146	ESCA
FOXD4L3	FOXR1	0.469763	0.469763	0.0146	ESCA
FOXE1	FOXJ1	-0.468155	0.468155	0.0146	ESCA
FOXA2	FOXL2	-0.467951	0.467951	0.0146	ESCA
FOXD4	FOXD4L1	0.466776	0.466776	0.0146	ESCA
FOXO4	FOXP4	0.465732	0.465732	0.0149	ESCA
FOXA2	FOXJ1	0.463207	0.463207	0.0152	ESCA
FOXA2	FOXD3	-0.463003	0.463003	0.0153	ESCA
FOXA3	FOXP1	0.462884	0.462884	0.0153	ESCA
FOXJ2	FOXM1	0.462513	0.462513	0.0153	ESCA
FOXF2	FOXP2	0.460033	0.460033	0.0161	ESCA
FOXL2	FOXP2	0.458	0.458	0.0166	ESCA
FOXF2	FOXN3	0.456799	0.456799	0.0166	ESCA
FOXA3	FOXD3	-0.456421	0.456421	0.0168	ESCA
FOXD4L1	FOXP4	0.455602	0.455602	0.017	ESCA
FOXD2	FOXO4	0.455263	0.455263	0.017	ESCA
FOXA1	FOXC2	-0.455237	0.455237	0.017	ESCA
FOXI3	FOXL2	0.455178	0.455178	0.017	ESCA
FOXF1	FOXP1	0.453172	0.453172	0.0174	ESCA
FOXA2	FOXQ1	0.444907	0.444907	0.0195	ESCA
FOXP4	FOXQ1	0.444741	0.444741	0.0196	ESCA
FOXC2	FOXL1	0.444358	0.444358	0.0196	ESCA
FOXD3	FOXO6	0.442375	0.442375	0.0201	ESCA
FOXA1	FOXA3	0.441904	0.441904	0.0203	ESCA
FOXN3	FOXP2	0.441828	0.441828	0.0203	ESCA
FOXA2	FOXP1	0.434763	0.434763	0.0216	ESCA
FOXF1	FOXN3	0.430828	0.430828	0.0227	ESCA
FOXK1	FOXM1	0.42319	0.42319	0.0244	ESCA
FOXA3	FOXC2	-0.418747	0.418747	0.0252	ESCA
FOXD2	FOXD4L1	0.418484	0.418484	0.0253	ESCA
FOXA3	FOXI3	-0.413296	0.413296	0.0267	ESCA
FOXD4L1	FOXE1	-0.410099	0.410099	0.0276	ESCA
FOXN4	FOXO6	0.405656	0.405656	0.0292	ESCA
FOXD4L3	FOXD4L4	0.403426	0.403426	0.0296	ESCA
FOXD4	FOXR2	0.402631	0.402631	0.0298	ESCA
FOXA1	FOXP4	0.400566	0.400566	0.0301	ESCA
FOXD4	FOXD4L6	0.39941	0.39941	0.0308	ESCA
FOXD4	FOXD4L4	0.394614	0.394614	0.0326	ESCA
FOXL2	FOXN1	0.393883	0.393883	0.0328	ESCA
FOXB2	FOXI3	0.391742	0.391742	0.0335	ESCA
FOXF2	FOXS1	0.389383	0.389383	0.0341	ESCA
FOXC2	FOXQ1	-0.388918	0.388918	0.0341	ESCA
FOXD4L1	FOXO4	0.388824	0.388824	0.0341	ESCA
FOXI1	FOXR1	0.3887	0.3887	0.0341	ESCA
FOXO4	FOXP1	0.386181	0.386181	0.0348	ESCA
FOXD2	FOXJ1	0.385601	0.385601	0.0348	ESCA
FOXJ1	FOXN1	-0.384923	0.384923	0.0349	ESCA
FOXA2	FOXD4L1	0.383362	0.383362	0.0354	ESCA
FOXJ2	FOXP2	0.382661	0.382661	0.0358	ESCA
FOXD1	FOXE1	0.381808	0.381808	0.0361	ESCA
FOXN3	FOXO1	0.380891	0.380891	0.0363	ESCA
FOXD2	FOXQ1	0.378806	0.378806	0.0369	ESCA
FOXC2	FOXP4	-0.375111	0.375111	0.0389	ESCA
FOXP2	FOXP4	-0.375045	0.375045	0.039	ESCA
FOXD4L3	FOXI1	0.374023	0.374023	0.0393	ESCA
FOXD3	FOXF2	0.37335	0.37335	0.0396	ESCA
FOXI1	FOXN4	0.37196	0.37196	0.0406	ESCA
FOXA3	FOXG1	-0.369281	0.369281	0.0417	ESCA
FOXA2	FOXO4	0.368017	0.368017	0.0422	ESCA
FOXL1	FOXN1	-0.365759	0.365759	0.043	ESCA
FOXI3	FOXP2	0.365186	0.365186	0.043	ESCA
FOXD4	FOXD4L3	0.364938	0.364938	0.0431	ESCA
FOXA3	FOXJ2	-0.363804	0.363804	0.0436	ESCA
FOXD2	FOXP2	-0.362123	0.362123	0.0446	ESCA
FOXJ3	FOXN4	0.36154	0.36154	0.0446	ESCA
FOXO4	FOXQ1	0.361156	0.361156	0.0448	ESCA
FOXD3	FOXQ1	-0.361146	0.361146	0.0448	ESCA
FOXA2	FOXI3	-0.360799	0.360799	0.0448	ESCA
FOXP1	FOXP4	0.360629	0.360629	0.0448	ESCA
FOXJ1	FOXP4	0.360386	0.360386	0.0448	ESCA
FOXD1	FOXQ1	-0.35862	0.35862	0.0454	ESCA
FOXA2	FOXG1	-0.358577	0.358577	0.0454	ESCA
FOXD4L4	FOXO4	0.358082	0.358082	0.0456	ESCA
FOXE1	FOXO4	-0.356957	0.356957	0.046	ESCA
FOXA1	FOXD2	0.352758	0.352758	0.0479	ESCA
FOXJ2	FOXN3	0.351993	0.351993	0.0482	ESCA
FOXE3	FOXN4	0.350802	0.350802	0.0486	ESCA
FOXD3	FOXP2	0.350021	0.350021	0.0493	ESCA
FOXE1	FOXJ2	0.349239	0.349239	0.0499	ESCA
FOXF1	FOXF2	0.80218	0.80218	0.0009	COAD
FOXD4L3	FOXD4L4	0.765453	0.765453	0.001	COAD
FOXB2	FOXD4L3	0.721611	0.721611	0.0022	COAD
FOXB2	FOXD4L4	0.690111	0.690111	0.0035	COAD
FOXD4L3	FOXN4	0.687879	0.687879	0.0035	COAD
FOXI2	FOXN4	0.660763	0.660763	0.0055	COAD
FOXN4	FOXR2	0.639886	0.639886	0.0073	COAD
FOXB2	FOXN4	0.630069	0.630069	0.0089	COAD
FOXD4L4	FOXN4	0.627432	0.627432	0.0091	COAD
FOXD4L3	FOXR1	0.621602	0.621602	0.0096	COAD
FOXJ3	FOXN3	0.61524	0.61524	0.0101	COAD
FOXB2	FOXI2	0.602338	0.602338	0.0112	COAD
FOXB2	FOXR1	0.591459	0.591459	0.0125	COAD
FOXJ3	FOXN2	0.574875	0.574875	0.0164	COAD
FOXD4L4	FOXR1	0.57462	0.57462	0.0164	COAD
FOXD4L3	FOXI2	0.569048	0.569048	0.0176	COAD
FOXJ3	FOXO3	0.567098	0.567098	0.0179	COAD
FOXD4	FOXD4L1	0.562788	0.562788	0.019	COAD
FOXN3	FOXO3	0.558298	0.558298	0.0202	COAD
FOXJ2	FOXN3	0.553757	0.553757	0.0207	COAD
FOXN4	FOXR1	0.53196	0.53196	0.0251	COAD
FOXF2	FOXL1	0.527401	0.527401	0.027	COAD
FOXA3	FOXO1	-0.523542	0.523542	0.028	COAD
FOXN3	FOXO1	0.520655	0.520655	0.029	COAD
FOXD4L4	FOXI2	0.519118	0.519118	0.0294	COAD
FOXF1	FOXL1	0.515947	0.515947	0.0301	COAD
FOXN3	FOXP2	0.503586	0.503586	0.0332	COAD
FOXF1	FOXP3	0.490696	0.490696	0.037	COAD
FOXN3	FOXP1	0.486792	0.486792	0.0382	COAD
FOXE1	FOXL2	0.479323	0.479323	0.0411	COAD
FOXN2	FOXN3	0.475653	0.475653	0.0428	COAD
FOXN2	FOXO1	0.47098	0.47098	0.0441	COAD
FOXA2	FOXP4	0.470259	0.470259	0.0442	COAD
FOXJ2	FOXJ3	0.466007	0.466007	0.0456	COAD
FOXA1	FOXQ1	0.667802	0.667802	0.0007	BLCA
FOXD4	FOXD4L1	0.565822	0.565822	0.0026	BLCA
FOXC2	FOXL1	0.542539	0.542539	0.0035	BLCA
FOXE3	FOXR2	0.513927	0.513927	0.0054	BLCA
FOXD4L1	FOXD4L6	0.492727	0.492727	0.0076	BLCA
FOXO4	FOXO6	0.487339	0.487339	0.0084	BLCA
FOXD3	FOXI3	0.480405	0.480405	0.0091	BLCA
FOXD4L3	FOXD4L6	0.473812	0.473812	0.0094	BLCA
FOXA1	FOXO6	0.47002	0.47002	0.0096	BLCA
FOXD4	FOXD4L6	0.46967	0.46967	0.0096	BLCA
FOXD4L4	FOXD4L5	0.432438	0.432438	0.0154	BLCA
FOXN3	FOXO3	0.430872	0.430872	0.0158	BLCA
FOXA1	FOXD1	-0.43027	0.43027	0.0158	BLCA
FOXJ2	FOXO3	0.42653	0.42653	0.0164	BLCA
FOXF2	FOXQ1	0.424168	0.424168	0.0166	BLCA
FOXJ2	FOXM1	0.421942	0.421942	0.0167	BLCA
FOXK2	FOXM1	0.419509	0.419509	0.0174	BLCA
FOXH1	FOXQ1	0.417727	0.417727	0.0177	BLCA
FOXM1	FOXN2	0.413364	0.413364	0.0184	BLCA
FOXN2	FOXO3	0.39493	0.39493	0.0222	BLCA
FOXD3	FOXR2	0.393736	0.393736	0.0225	BLCA
FOXO1	FOXO3	0.392211	0.392211	0.0228	BLCA
FOXD4	FOXD4L3	0.390777	0.390777	0.0234	BLCA
FOXA1	FOXH1	0.380303	0.380303	0.0256	BLCA
FOXJ1	FOXO6	0.379014	0.379014	0.0261	BLCA
FOXD1	FOXM1	0.37686	0.37686	0.0271	BLCA
FOXN4	FOXO6	0.362813	0.362813	0.0313	BLCA
FOXB2	FOXD3	0.362341	0.362341	0.0313	BLCA
FOXD4L1	FOXD4L3	0.357728	0.357728	0.0329	BLCA
FOXD3	FOXE3	0.353813	0.353813	0.034	BLCA
FOXN3	FOXP2	0.353044	0.353044	0.0342	BLCA
FOXB2	FOXI3	0.350442	0.350442	0.0353	BLCA
FOXK1	FOXM1	0.348309	0.348309	0.0359	BLCA
FOXL1	FOXO6	-0.346823	0.346823	0.0362	BLCA
FOXA1	FOXP3	-0.346041	0.346041	0.0366	BLCA
FOXJ3	FOXM1	0.339136	0.339136	0.039	BLCA
FOXO6	FOXQ1	0.338845	0.338845	0.0391	BLCA
FOXD1	FOXQ1	-0.33709	0.33709	0.04	BLCA
FOXJ3	FOXK2	0.336897	0.336897	0.0403	BLCA
FOXJ3	FOXN2	0.333086	0.333086	0.0419	BLCA
FOXJ3	FOXK1	0.330179	0.330179	0.0434	BLCA
FOXJ2	FOXN3	0.323112	0.323112	0.0457	BLCA
FOXF1	FOXP2	0.322347	0.322347	0.0462	BLCA
FOXB1	FOXB2	0.319418	0.319418	0.0475	BLCA
FOXD1	FOXO6	-0.319303	0.319303	0.0475	BLCA
FOXA1	FOXC1	-0.846222	0.846222	0.0002	BRCA
FOXC2	FOXL1	0.808487	0.808487	0.0002	BRCA
FOXJ1	FOXN4	0.712123	0.712123	0.0005	BRCA
FOXD4L4	FOXD4L5	0.684177	0.684177	0.0007	BRCA
FOXN3	FOXO1	0.679551	0.679551	0.0007	BRCA
FOXA1	FOXL1	-0.610028	0.610028	0.0022	BRCA
FOXA1	FOXP1	0.590324	0.590324	0.0027	BRCA
FOXC1	FOXL1	0.562058	0.562058	0.0033	BRCA
FOXD4	FOXD4L1	0.548095	0.548095	0.004	BRCA
FOXN2	FOXN3	0.515022	0.515022	0.0057	BRCA
FOXC1	FOXC2	0.509898	0.509898	0.006	BRCA
FOXC1	FOXN2	0.476965	0.476965	0.0084	BRCA
FOXA1	FOXC2	-0.474483	0.474483	0.0087	BRCA
FOXK2	FOXM1	0.47086	0.47086	0.0091	BRCA
FOXA1	FOXM1	-0.465545	0.465545	0.0096	BRCA
FOXM1	FOXP1	-0.451633	0.451633	0.012	BRCA
FOXA1	FOXN2	-0.448243	0.448243	0.0127	BRCA
FOXC1	FOXQ1	0.430251	0.430251	0.0161	BRCA
FOXC1	FOXP1	-0.428883	0.428883	0.0165	BRCA
FOXA1	FOXQ1	-0.424595	0.424595	0.0169	BRCA
FOXF2	FOXQ1	0.419941	0.419941	0.0182	BRCA
FOXD4L4	FOXD4L6	0.415267	0.415267	0.0189	BRCA
FOXN3	FOXP2	0.414237	0.414237	0.0191	BRCA
FOXA1	FOXD1	-0.409572	0.409572	0.0199	BRCA
FOXK2	FOXP1	-0.40809	0.40809	0.0208	BRCA
FOXA1	FOXG1	-0.406891	0.406891	0.0209	BRCA
FOXD4L3	FOXD4L4	0.402523	0.402523	0.0227	BRCA
FOXF2	FOXO1	0.402053	0.402053	0.0228	BRCA
FOXD4L1	FOXD4L4	0.402032	0.402032	0.0228	BRCA
FOXN3	FOXO3	0.401403	0.401403	0.0229	BRCA
FOXN2	FOXO1	0.398168	0.398168	0.0236	BRCA
FOXD4L3	FOXD4L5	0.388791	0.388791	0.0272	BRCA
FOXC1	FOXD1	0.387526	0.387526	0.0275	BRCA
FOXP1	FOXP4	-0.379322	0.379322	0.0293	BRCA
FOXJ2	FOXJ3	0.378578	0.378578	0.0296	BRCA
FOXD4L5	FOXD4L6	0.378374	0.378374	0.0296	BRCA
FOXJ3	FOXN2	0.377924	0.377924	0.0298	BRCA
FOXD4	FOXD4L4	0.374844	0.374844	0.0308	BRCA
FOXB1	FOXG1	0.372825	0.372825	0.0321	BRCA
FOXJ2	FOXN3	0.372374	0.372374	0.0321	BRCA
FOXC1	FOXG1	0.37083	0.37083	0.0325	BRCA
FOXJ3	FOXO3	0.369967	0.369967	0.0329	BRCA
FOXJ3	FOXN3	0.369422	0.369422	0.033	BRCA
FOXA1	FOXI3	-0.367978	0.367978	0.0335	BRCA
FOXM1	FOXP4	0.364735	0.364735	0.035	BRCA
FOXI3	FOXM1	0.361361	0.361361	0.0366	BRCA
FOXM1	FOXN2	0.360987	0.360987	0.0366	BRCA
FOXC1	FOXP4	0.355717	0.355717	0.039	BRCA
FOXC1	FOXM1	0.355004	0.355004	0.0395	BRCA
FOXD4L3	FOXD4L6	0.351354	0.351354	0.0411	BRCA
FOXO1	FOXP2	0.344873	0.344873	0.0435	BRCA
FOXC1	FOXK1	0.343781	0.343781	0.0441	BRCA
FOXO1	FOXO3	0.342497	0.342497	0.045	BRCA
FOXL1	FOXP1	-0.34212	0.34212	0.0452	BRCA
FOXB1	FOXP2	0.34104	0.34104	0.0457	BRCA
FOXN2	FOXP3	0.340177	0.340177	0.0459	BRCA
FOXC1	FOXI3	0.339661	0.339661	0.0461	BRCA

## Sheet: Table S3
Table S3. Detailed information of Fox genes normal Co-expression network
gene1	gene2	cor	abs_cor	random_p	cancer
FOXB2	FOXN1	0.807611	0.807611	0.0048	UCEC
FOXD1	FOXD3	0.799612	0.799612	0.0051	UCEC
FOXO1	FOXP1	0.782008	0.782008	0.0059	UCEC
FOXJ1	FOXN3	-0.767742	0.767742	0.0076	UCEC
FOXJ2	FOXN3	0.76145	0.76145	0.0084	UCEC
FOXJ2	FOXJ3	0.759621	0.759621	0.0087	UCEC
FOXC2	FOXD3	0.758256	0.758256	0.0087	UCEC
FOXN3	FOXP1	0.745386	0.745386	0.0104	UCEC
FOXN3	FOXO1	0.743617	0.743617	0.0107	UCEC
FOXI2	FOXL1	0.737945	0.737945	0.0116	UCEC
FOXJ1	FOXQ1	0.727511	0.727511	0.0136	UCEC
FOXC2	FOXL1	0.724089	0.724089	0.0141	UCEC
FOXJ1	FOXN1	0.717812	0.717812	0.0146	UCEC
FOXN3	FOXO4	0.707946	0.707946	0.0161	UCEC
FOXA2	FOXJ1	0.704112	0.704112	0.0172	UCEC
FOXN3	FOXP2	0.697387	0.697387	0.0183	UCEC
FOXJ1	FOXJ2	-0.69138	0.69138	0.0196	UCEC
FOXC1	FOXC2	0.667779	0.667779	0.0258	UCEC
FOXC2	FOXD1	0.665702	0.665702	0.0259	UCEC
FOXM1	FOXP1	-0.658942	0.658942	0.0275	UCEC
FOXJ2	FOXP1	0.657791	0.657791	0.0279	UCEC
FOXE3	FOXO4	-0.654061	0.654061	0.0294	UCEC
FOXJ1	FOXP2	-0.653054	0.653054	0.0296	UCEC
FOXI3	FOXR1	0.648567	0.648567	0.0307	UCEC
FOXO4	FOXP1	0.647334	0.647334	0.0312	UCEC
FOXK1	FOXP4	0.642076	0.642076	0.0329	UCEC
FOXE3	FOXM1	0.640276	0.640276	0.0334	UCEC
FOXN1	FOXQ1	0.638847	0.638847	0.0335	UCEC
FOXH1	FOXN3	-0.633584	0.633584	0.0358	UCEC
FOXJ3	FOXO3	0.631918	0.631918	0.0364	UCEC
FOXD4	FOXE3	0.631642	0.631642	0.0365	UCEC
FOXC1	FOXL1	0.630622	0.630622	0.037	UCEC
FOXM1	FOXO1	-0.628512	0.628512	0.038	UCEC
FOXF1	FOXN2	0.626766	0.626766	0.0385	UCEC
FOXJ3	FOXN3	0.621577	0.621577	0.04	UCEC
FOXB2	FOXJ1	0.618605	0.618605	0.0413	UCEC
FOXA2	FOXC1	-0.615252	0.615252	0.0426	UCEC
FOXA1	FOXJ1	0.607801	0.607801	0.0454	UCEC
FOXC1	FOXL2	-0.599237	0.599237	0.0482	UCEC
FOXM1	FOXP3	0.836881	0.836881	0.0026	THCA
FOXN2	FOXN3	0.826171	0.826171	0.0035	THCA
FOXJ2	FOXJ3	0.809646	0.809646	0.0045	THCA
FOXJ3	FOXP2	0.781618	0.781618	0.0081	THCA
FOXB1	FOXM1	0.754166	0.754166	0.0116	THCA
FOXJ2	FOXO4	0.749886	0.749886	0.0121	THCA
FOXJ3	FOXO4	0.740793	0.740793	0.0138	THCA
FOXO4	FOXP2	0.705809	0.705809	0.0196	THCA
FOXI2	FOXM1	0.686881	0.686881	0.0237	THCA
FOXO3	FOXO4	0.680741	0.680741	0.0256	THCA
FOXN2	FOXP3	0.673954	0.673954	0.0275	THCA
FOXM1	FOXN2	0.657886	0.657886	0.0324	THCA
FOXB1	FOXP3	0.649676	0.649676	0.0343	THCA
FOXK2	FOXP4	0.648684	0.648684	0.0346	THCA
FOXO3	FOXS1	-0.639831	0.639831	0.0375	THCA
FOXI2	FOXP3	0.632441	0.632441	0.0388	THCA
FOXJ2	FOXP2	0.627544	0.627544	0.0408	THCA
FOXC1	FOXC2	0.6268	0.6268	0.0414	THCA
FOXB1	FOXI2	0.618629	0.618629	0.0442	THCA
FOXO3	FOXP2	0.618107	0.618107	0.0446	THCA
FOXD4L3	FOXP3	0.616857	0.616857	0.045	THCA
FOXB1	FOXP4	-0.607001	0.607001	0.0494	THCA
FOXE1	FOXN1	0.99434	0.99434	0.0001	STAD
FOXA2	FOXA3	0.97741	0.97741	0.0001	STAD
FOXA2	FOXQ1	0.940687	0.940687	0.0007	STAD
FOXF1	FOXF2	0.922972	0.922972	0.0009	STAD
FOXI2	FOXN1	0.917279	0.917279	0.001	STAD
FOXE1	FOXI2	0.913279	0.913279	0.0015	STAD
FOXA3	FOXQ1	0.907495	0.907495	0.0016	STAD
FOXJ2	FOXN3	0.903881	0.903881	0.0017	STAD
FOXP1	FOXP2	0.900552	0.900552	0.0021	STAD
FOXA1	FOXP2	-0.886798	0.886798	0.0028	STAD
FOXA2	FOXP4	0.884951	0.884951	0.0029	STAD
FOXN3	FOXP2	0.881165	0.881165	0.0033	STAD
FOXF2	FOXO6	0.878597	0.878597	0.0036	STAD
FOXF1	FOXO6	0.875636	0.875636	0.0039	STAD
FOXA1	FOXM1	0.860723	0.860723	0.0048	STAD
FOXK1	FOXN3	0.858743	0.858743	0.0051	STAD
FOXN3	FOXP1	0.85641	0.85641	0.0056	STAD
FOXA3	FOXP4	0.846866	0.846866	0.0074	STAD
FOXJ2	FOXP1	0.845715	0.845715	0.0074	STAD
FOXD3	FOXF1	0.844036	0.844036	0.0075	STAD
FOXC1	FOXC2	0.837654	0.837654	0.0084	STAD
FOXL1	FOXP4	0.836908	0.836908	0.0085	STAD
FOXD3	FOXF2	0.833878	0.833878	0.0088	STAD
FOXM1	FOXP2	-0.827692	0.827692	0.0103	STAD
FOXO6	FOXP2	0.820575	0.820575	0.0119	STAD
FOXJ2	FOXK1	0.819777	0.819777	0.0123	STAD
FOXF2	FOXP2	0.818809	0.818809	0.0123	STAD
FOXJ2	FOXP2	0.815349	0.815349	0.0128	STAD
FOXA2	FOXL1	0.814817	0.814817	0.0131	STAD
FOXA3	FOXL1	0.814686	0.814686	0.0133	STAD
FOXD3	FOXO6	0.814506	0.814506	0.0133	STAD
FOXK1	FOXP2	0.812624	0.812624	0.0139	STAD
FOXD3	FOXP2	0.808548	0.808548	0.0147	STAD
FOXP4	FOXQ1	0.808306	0.808306	0.0148	STAD
FOXA1	FOXF2	-0.807383	0.807383	0.0148	STAD
FOXA1	FOXQ1	0.806091	0.806091	0.015	STAD
FOXJ2	FOXO6	0.800477	0.800477	0.0159	STAD
FOXJ2	FOXO1	0.800074	0.800074	0.016	STAD
FOXD2	FOXH1	0.799618	0.799618	0.0161	STAD
FOXF2	FOXP1	0.798235	0.798235	0.0163	STAD
FOXF1	FOXP2	0.797956	0.797956	0.0163	STAD
FOXO6	FOXP1	0.796243	0.796243	0.0167	STAD
FOXD3	FOXM1	-0.794799	0.794799	0.0171	STAD
FOXF2	FOXJ2	0.79004	0.79004	0.0184	STAD
FOXD3	FOXP1	0.789469	0.789469	0.0187	STAD
FOXF1	FOXP1	0.785744	0.785744	0.0194	STAD
FOXK1	FOXP1	0.769414	0.769414	0.0237	STAD
FOXM1	FOXP1	-0.765349	0.765349	0.025	STAD
FOXA1	FOXP1	-0.760734	0.760734	0.0265	STAD
FOXF1	FOXJ2	0.759402	0.759402	0.0267	STAD
FOXA1	FOXD3	-0.757276	0.757276	0.0273	STAD
FOXP2	FOXQ1	-0.754265	0.754265	0.0282	STAD
FOXM1	FOXO6	-0.748161	0.748161	0.0303	STAD
FOXF2	FOXN3	0.747489	0.747489	0.0305	STAD
FOXJ3	FOXN3	0.745429	0.745429	0.0309	STAD
FOXF1	FOXM1	-0.744449	0.744449	0.0315	STAD
FOXL2	FOXN1	0.741708	0.741708	0.0321	STAD
FOXJ2	FOXJ3	0.740694	0.740694	0.0324	STAD
FOXF2	FOXM1	-0.737444	0.737444	0.0341	STAD
FOXD3	FOXJ2	0.735408	0.735408	0.0349	STAD
FOXF1	FOXO1	0.73054	0.73054	0.0371	STAD
FOXN3	FOXO1	0.727165	0.727165	0.0384	STAD
FOXL1	FOXQ1	0.725526	0.725526	0.0391	STAD
FOXK1	FOXO1	0.725427	0.725427	0.0391	STAD
FOXO1	FOXO6	0.724728	0.724728	0.0391	STAD
FOXA3	FOXP2	-0.722976	0.722976	0.0395	STAD
FOXN3	FOXO6	0.716477	0.716477	0.0427	STAD
FOXD3	FOXN3	0.713947	0.713947	0.0439	STAD
FOXF1	FOXN3	0.711872	0.711872	0.0451	STAD
FOXA1	FOXF1	-0.711778	0.711778	0.0451	STAD
FOXE1	FOXL2	0.710918	0.710918	0.0455	STAD
FOXA1	FOXN3	-0.703543	0.703543	0.049	STAD
FOXD3	FOXP2	0.968529	0.968529	0.0002	READ
FOXK1	FOXP1	0.95974	0.95974	0.0008	READ
FOXF1	FOXO6	0.942817	0.942817	0.0023	READ
FOXD4L1	FOXQ1	0.929678	0.929678	0.0043	READ
FOXN3	FOXP2	0.927994	0.927994	0.0044	READ
FOXJ3	FOXO3	0.927221	0.927221	0.0046	READ
FOXF2	FOXP2	0.927144	0.927144	0.0046	READ
FOXJ2	FOXO4	0.923367	0.923367	0.0055	READ
FOXN3	FOXO4	0.919757	0.919757	0.0059	READ
FOXJ3	FOXK1	0.913636	0.913636	0.0065	READ
FOXJ3	FOXP1	0.909494	0.909494	0.0077	READ
FOXD3	FOXF2	0.906244	0.906244	0.0082	READ
FOXJ2	FOXN3	0.903438	0.903438	0.0089	READ
FOXF1	FOXF2	0.903022	0.903022	0.009	READ
FOXK1	FOXO1	0.894733	0.894733	0.0114	READ
FOXB2	FOXJ3	-0.891282	0.891282	0.0121	READ
FOXK1	FOXO3	0.886975	0.886975	0.0133	READ
FOXP3	FOXQ1	0.881679	0.881679	0.0145	READ
FOXB2	FOXK2	-0.878136	0.878136	0.0157	READ
FOXA1	FOXI3	0.877344	0.877344	0.0159	READ
FOXB2	FOXP1	-0.873972	0.873972	0.017	READ
FOXD3	FOXN3	0.871108	0.871108	0.0183	READ
FOXC1	FOXN3	0.870866	0.870866	0.0183	READ
FOXF1	FOXN3	0.86883	0.86883	0.019	READ
FOXD4L3	FOXL1	0.86313	0.86313	0.0213	READ
FOXB2	FOXK1	-0.862735	0.862735	0.0214	READ
FOXA1	FOXD2	0.862391	0.862391	0.0216	READ
FOXF2	FOXN3	0.857391	0.857391	0.0231	READ
FOXD4L1	FOXP3	0.854634	0.854634	0.0236	READ
FOXC1	FOXJ2	0.849542	0.849542	0.0251	READ
FOXI2	FOXO4	0.846607	0.846607	0.0259	READ
FOXF1	FOXP2	0.84583	0.84583	0.026	READ
FOXO3	FOXP1	0.841314	0.841314	0.0278	READ
FOXM1	FOXS1	-0.839699	0.839699	0.0285	READ
FOXO1	FOXO3	0.836866	0.836866	0.029	READ
FOXD4L1	FOXD4L3	0.836617	0.836617	0.0291	READ
FOXK2	FOXP1	0.83373	0.83373	0.0313	READ
FOXD2	FOXP2	-0.831109	0.831109	0.0328	READ
FOXD2	FOXF2	-0.830248	0.830248	0.0333	READ
FOXB2	FOXO3	-0.828202	0.828202	0.0343	READ
FOXN1	FOXP4	0.827973	0.827973	0.0344	READ
FOXH1	FOXI3	0.81754	0.81754	0.0385	READ
FOXC1	FOXO4	0.815946	0.815946	0.0392	READ
FOXJ3	FOXO1	0.813918	0.813918	0.0403	READ
FOXJ2	FOXP1	0.813807	0.813807	0.0404	READ
FOXN2	FOXP4	-0.813	0.813	0.0405	READ
FOXN3	FOXO6	0.812541	0.812541	0.0406	READ
FOXD3	FOXS1	0.801438	0.801438	0.0456	READ
FOXO1	FOXP1	0.799789	0.799789	0.046	READ
FOXD4L3	FOXQ1	0.799629	0.799629	0.046	READ
FOXD2	FOXF1	-0.799126	0.799126	0.0463	READ
FOXN1	FOXQ1	0.901765	0.901765	0	PRAD
FOXA1	FOXP1	0.875356	0.875356	0.0004	PRAD
FOXB2	FOXD1	0.815726	0.815726	0.0023	PRAD
FOXA1	FOXJ1	-0.793222	0.793222	0.0041	PRAD
FOXP1	FOXP4	0.78524	0.78524	0.0048	PRAD
FOXJ2	FOXN3	0.781865	0.781865	0.005	PRAD
FOXJ1	FOXP1	-0.755888	0.755888	0.0079	PRAD
FOXD4L4	FOXD4L5	0.741903	0.741903	0.009	PRAD
FOXN3	FOXO1	0.735854	0.735854	0.0093	PRAD
FOXJ2	FOXO1	0.728225	0.728225	0.0102	PRAD
FOXF1	FOXF2	0.718478	0.718478	0.0113	PRAD
FOXO1	FOXO4	0.71333	0.71333	0.0119	PRAD
FOXB2	FOXG1	0.711482	0.711482	0.012	PRAD
FOXD1	FOXD4	0.709897	0.709897	0.0124	PRAD
FOXJ2	FOXO4	0.703532	0.703532	0.0133	PRAD
FOXH1	FOXJ1	0.70326	0.70326	0.0134	PRAD
FOXD2	FOXF2	0.702797	0.702797	0.0135	PRAD
FOXO6	FOXQ1	0.69996	0.69996	0.0138	PRAD
FOXA1	FOXJ3	0.699481	0.699481	0.0139	PRAD
FOXA1	FOXP4	0.698873	0.698873	0.0141	PRAD
FOXH1	FOXP1	-0.697602	0.697602	0.0141	PRAD
FOXB2	FOXM1	0.679625	0.679625	0.0174	PRAD
FOXA1	FOXH1	-0.671454	0.671454	0.0189	PRAD
FOXC1	FOXF1	0.667481	0.667481	0.0195	PRAD
FOXJ1	FOXJ3	-0.658707	0.658707	0.0215	PRAD
FOXJ3	FOXN3	0.656554	0.656554	0.022	PRAD
FOXF1	FOXJ1	-0.6538	0.6538	0.0226	PRAD
FOXJ3	FOXP1	0.646557	0.646557	0.0241	PRAD
FOXB2	FOXO4	-0.644852	0.644852	0.0245	PRAD
FOXD2	FOXF1	0.642415	0.642415	0.0257	PRAD
FOXN1	FOXO6	0.637848	0.637848	0.0266	PRAD
FOXD2	FOXP2	0.633045	0.633045	0.0277	PRAD
FOXJ3	FOXO3	0.62984	0.62984	0.0294	PRAD
FOXD1	FOXG1	0.626751	0.626751	0.031	PRAD
FOXJ3	FOXN2	0.626617	0.626617	0.0311	PRAD
FOXK2	FOXP4	0.626523	0.626523	0.0312	PRAD
FOXH1	FOXJ3	-0.624732	0.624732	0.0318	PRAD
FOXN3	FOXO4	0.615556	0.615556	0.0359	PRAD
FOXF2	FOXJ1	-0.612051	0.612051	0.0372	PRAD
FOXF2	FOXN3	0.61013	0.61013	0.0375	PRAD
FOXK2	FOXN1	0.60504	0.60504	0.0404	PRAD
FOXO1	FOXO3	0.591561	0.591561	0.0461	PRAD
FOXC2	FOXO1	0.590917	0.590917	0.0465	PRAD
FOXC2	FOXF1	0.58745	0.58745	0.0481	PRAD
FOXC1	FOXO1	0.58683	0.58683	0.0483	PRAD
FOXA3	FOXN1	0.583302	0.583302	0.0496	PRAD
FOXJ2	FOXJ3	0.846261	0.846261	0.0014	LUSC
FOXJ3	FOXN3	0.772474	0.772474	0.0034	LUSC
FOXJ2	FOXK1	0.757133	0.757133	0.0043	LUSC
FOXJ3	FOXK1	0.747782	0.747782	0.0045	LUSC
FOXJ2	FOXN3	0.73995	0.73995	0.005	LUSC
FOXD4L3	FOXG1	0.71017	0.71017	0.0077	LUSC
FOXA1	FOXJ1	0.697723	0.697723	0.009	LUSC
FOXJ2	FOXP1	0.686733	0.686733	0.0098	LUSC
FOXN3	FOXP1	0.675566	0.675566	0.0104	LUSC
FOXN3	FOXO3	0.673314	0.673314	0.0108	LUSC
FOXA1	FOXP2	0.672096	0.672096	0.011	LUSC
FOXJ3	FOXP1	0.667187	0.667187	0.0112	LUSC
FOXO1	FOXO3	0.665097	0.665097	0.0115	LUSC
FOXD4L3	FOXP3	0.656471	0.656471	0.0125	LUSC
FOXK1	FOXN3	0.656198	0.656198	0.0125	LUSC
FOXK1	FOXO4	0.648547	0.648547	0.0135	LUSC
FOXC2	FOXD1	0.636554	0.636554	0.0146	LUSC
FOXD1	FOXD2	0.627666	0.627666	0.0161	LUSC
FOXC2	FOXL1	0.624292	0.624292	0.0172	LUSC
FOXN3	FOXO1	0.623223	0.623223	0.0175	LUSC
FOXN3	FOXO4	0.609598	0.609598	0.0218	LUSC
FOXF1	FOXF2	0.604936	0.604936	0.0232	LUSC
FOXJ3	FOXO3	0.59427	0.59427	0.0259	LUSC
FOXJ1	FOXN4	0.588544	0.588544	0.0273	LUSC
FOXJ3	FOXO1	0.584661	0.584661	0.0283	LUSC
FOXJ3	FOXO4	0.583097	0.583097	0.0288	LUSC
FOXJ2	FOXO3	0.579733	0.579733	0.03	LUSC
FOXO3	FOXP2	0.575251	0.575251	0.0312	LUSC
FOXJ2	FOXO1	0.574741	0.574741	0.0313	LUSC
FOXC1	FOXC2	0.574317	0.574317	0.0314	LUSC
FOXF2	FOXS1	0.554567	0.554567	0.0367	LUSC
FOXG1	FOXP3	0.544445	0.544445	0.0402	LUSC
FOXC1	FOXL1	0.53551	0.53551	0.0425	LUSC
FOXO4	FOXP4	0.534638	0.534638	0.0426	LUSC
FOXC2	FOXD2	0.531402	0.531402	0.044	LUSC
FOXK1	FOXP4	0.528343	0.528343	0.0454	LUSC
FOXD4L3	FOXD4L6	0.520932	0.520932	0.0477	LUSC
FOXK2	FOXO3	0.518234	0.518234	0.0482	LUSC
FOXK2	FOXP4	0.517268	0.517268	0.0486	LUSC
FOXN2	FOXQ1	-0.516353	0.516353	0.0488	LUSC
FOXJ3	FOXP1	0.824588	0.824588	0.002	LUAD
FOXJ3	FOXN3	0.812253	0.812253	0.0024	LUAD
FOXJ2	FOXK1	0.783539	0.783539	0.0041	LUAD
FOXA1	FOXJ1	0.77973	0.77973	0.0045	LUAD
FOXN3	FOXP1	0.778687	0.778687	0.0046	LUAD
FOXJ2	FOXN3	0.76424	0.76424	0.0059	LUAD
FOXJ2	FOXJ3	0.761216	0.761216	0.0062	LUAD
FOXN3	FOXO3	0.746402	0.746402	0.0078	LUAD
FOXJ2	FOXO4	0.738505	0.738505	0.0091	LUAD
FOXN3	FOXO4	0.731794	0.731794	0.0095	LUAD
FOXK1	FOXP4	0.727287	0.727287	0.0102	LUAD
FOXA1	FOXN4	0.724796	0.724796	0.0104	LUAD
FOXO4	FOXP1	0.722636	0.722636	0.0105	LUAD
FOXJ3	FOXK1	0.715849	0.715849	0.0112	LUAD
FOXA1	FOXP2	0.713827	0.713827	0.0113	LUAD
FOXJ1	FOXN4	0.711689	0.711689	0.0116	LUAD
FOXJ3	FOXO4	0.690854	0.690854	0.0154	LUAD
FOXJ2	FOXK2	0.673774	0.673774	0.0177	LUAD
FOXK1	FOXK2	0.668624	0.668624	0.0182	LUAD
FOXK1	FOXO4	0.667791	0.667791	0.0183	LUAD
FOXF1	FOXF2	0.666364	0.666364	0.0185	LUAD
FOXJ3	FOXK2	0.663294	0.663294	0.0186	LUAD
FOXK2	FOXP4	0.661136	0.661136	0.0189	LUAD
FOXJ1	FOXO6	0.648721	0.648721	0.0215	LUAD
FOXA2	FOXN2	-0.645927	0.645927	0.0219	LUAD
FOXJ2	FOXP1	0.642564	0.642564	0.0223	LUAD
FOXN4	FOXO6	0.63829	0.63829	0.0234	LUAD
FOXA1	FOXO6	0.630333	0.630333	0.0256	LUAD
FOXJ3	FOXO3	0.623127	0.623127	0.0273	LUAD
FOXO1	FOXO3	0.620665	0.620665	0.0279	LUAD
FOXF2	FOXS1	0.617509	0.617509	0.0282	LUAD
FOXC1	FOXO1	0.611873	0.611873	0.0294	LUAD
FOXJ2	FOXO3	0.600065	0.600065	0.0329	LUAD
FOXA2	FOXP4	0.599815	0.599815	0.0329	LUAD
FOXJ2	FOXP4	0.596044	0.596044	0.0332	LUAD
FOXA2	FOXK1	0.586132	0.586132	0.0362	LUAD
FOXN2	FOXP4	-0.585523	0.585523	0.0365	LUAD
FOXN3	FOXO1	0.583659	0.583659	0.0372	LUAD
FOXE1	FOXN4	0.581944	0.581944	0.0376	LUAD
FOXA2	FOXO4	0.56791	0.56791	0.042	LUAD
FOXD1	FOXF1	0.5649	0.5649	0.0424	LUAD
FOXO3	FOXP1	0.560879	0.560879	0.0431	LUAD
FOXK1	FOXP1	0.552831	0.552831	0.0451	LUAD
FOXK1	FOXN3	0.551523	0.551523	0.0459	LUAD
FOXN4	FOXP2	0.549752	0.549752	0.0464	LUAD
FOXA1	FOXN1	0.548992	0.548992	0.0466	LUAD
FOXE1	FOXI2	0.546473	0.546473	0.0479	LUAD
FOXB1	FOXP3	0.545014	0.545014	0.0485	LUAD
FOXK2	FOXP1	0.540291	0.540291	0.0496	LUAD
FOXI2	FOXN4	0.539701	0.539701	0.0496	LUAD
FOXD4L6	FOXG1	0.744856	0.744856	0.0055	LIHC
FOXJ2	FOXJ3	0.67737	0.67737	0.0159	LIHC
FOXC1	FOXF1	0.669266	0.669266	0.0177	LIHC
FOXK2	FOXP1	0.66593	0.66593	0.0185	LIHC
FOXO3	FOXP1	0.633737	0.633737	0.0253	LIHC
FOXO1	FOXO3	0.632179	0.632179	0.0257	LIHC
FOXC1	FOXC2	0.62105	0.62105	0.029	LIHC
FOXD3	FOXD4L3	0.617234	0.617234	0.0304	LIHC
FOXI1	FOXR2	0.601714	0.601714	0.0376	LIHC
FOXC2	FOXJ1	0.588781	0.588781	0.0416	LIHC
FOXJ3	FOXN2	0.587457	0.587457	0.0417	LIHC
FOXC1	FOXG1	0.584788	0.584788	0.0429	LIHC
FOXC2	FOXL1	0.578339	0.578339	0.0456	LIHC
FOXD1	FOXD4L3	0.568623	0.568623	0.0485	LIHC
FOXJ2	FOXK1	0.568543	0.568543	0.0485	LIHC
FOXA3	FOXO6	0.811414	0.811414	0.0093	KIRP
FOXD2	FOXE3	0.76443	0.76443	0.0189	KIRP
FOXD1	FOXL1	0.757923	0.757923	0.0211	KIRP
FOXC1	FOXN1	0.75421	0.75421	0.0219	KIRP
FOXA3	FOXQ1	0.74553	0.74553	0.0245	KIRP
FOXA3	FOXL1	0.739361	0.739361	0.0261	KIRP
FOXC1	FOXP2	0.738051	0.738051	0.0263	KIRP
FOXJ2	FOXP1	0.736463	0.736463	0.0267	KIRP
FOXC1	FOXL1	0.721726	0.721726	0.0321	KIRP
FOXA2	FOXP2	0.714719	0.714719	0.0354	KIRP
FOXC1	FOXJ1	0.708959	0.708959	0.037	KIRP
FOXD3	FOXP3	0.703559	0.703559	0.0386	KIRP
FOXJ1	FOXL1	0.703301	0.703301	0.0387	KIRP
FOXL1	FOXP2	0.699847	0.699847	0.0401	KIRP
FOXA2	FOXO6	0.691262	0.691262	0.0433	KIRP
FOXO6	FOXQ1	0.69067	0.69067	0.0439	KIRP
FOXD2	FOXP2	-0.689027	0.689027	0.0443	KIRP
FOXD1	FOXP2	0.68487	0.68487	0.0457	KIRP
FOXJ3	FOXN3	0.680884	0.680884	0.047	KIRP
FOXA2	FOXC1	0.678995	0.678995	0.0473	KIRP
FOXJ1	FOXP2	0.673962	0.673962	0.0489	KIRP
FOXI3	FOXR2	0.969501	0.969501	0.0001	KIRC
FOXI3	FOXL2	0.914169	0.914169	0.0005	KIRC
FOXL2	FOXR2	0.904374	0.904374	0.0006	KIRC
FOXH1	FOXR2	0.825781	0.825781	0.002	KIRC
FOXH1	FOXI3	0.807413	0.807413	0.0035	KIRC
FOXF2	FOXL2	0.805987	0.805987	0.0036	KIRC
FOXF2	FOXI3	0.784585	0.784585	0.0055	KIRC
FOXF2	FOXR2	0.783657	0.783657	0.0056	KIRC
FOXA3	FOXJ1	0.776963	0.776963	0.0058	KIRC
FOXE3	FOXI2	0.757837	0.757837	0.0075	KIRC
FOXD2	FOXI2	0.755036	0.755036	0.0076	KIRC
FOXF2	FOXM1	0.754783	0.754783	0.0076	KIRC
FOXH1	FOXL2	0.743402	0.743402	0.0084	KIRC
FOXD2	FOXE3	0.738069	0.738069	0.0091	KIRC
FOXD2	FOXP2	-0.734753	0.734753	0.0096	KIRC
FOXA3	FOXO6	0.726135	0.726135	0.011	KIRC
FOXA3	FOXQ1	0.71432	0.71432	0.0131	KIRC
FOXJ2	FOXJ3	0.701793	0.701793	0.0158	KIRC
FOXC1	FOXK2	0.6812	0.6812	0.019	KIRC
FOXL2	FOXM1	0.676665	0.676665	0.0201	KIRC
FOXI2	FOXP2	-0.670136	0.670136	0.0219	KIRC
FOXA2	FOXN1	0.666947	0.666947	0.0226	KIRC
FOXJ2	FOXN3	0.665189	0.665189	0.0226	KIRC
FOXD2	FOXJ1	-0.66194	0.66194	0.0233	KIRC
FOXI3	FOXM1	0.661865	0.661865	0.0233	KIRC
FOXC1	FOXJ1	0.647128	0.647128	0.0278	KIRC
FOXM1	FOXR2	0.644578	0.644578	0.0286	KIRC
FOXJ1	FOXQ1	0.643352	0.643352	0.0289	KIRC
FOXC1	FOXN1	0.628023	0.628023	0.0324	KIRC
FOXA2	FOXA3	0.625718	0.625718	0.0325	KIRC
FOXF2	FOXH1	0.624909	0.624909	0.0328	KIRC
FOXC1	FOXO4	0.611223	0.611223	0.0365	KIRC
FOXD2	FOXP4	0.607396	0.607396	0.0375	KIRC
FOXA2	FOXD2	-0.606978	0.606978	0.0377	KIRC
FOXC1	FOXI1	0.605249	0.605249	0.0382	KIRC
FOXC2	FOXN3	0.599754	0.599754	0.0399	KIRC
FOXC2	FOXL1	0.599673	0.599673	0.04	KIRC
FOXN1	FOXO6	0.594275	0.594275	0.0418	KIRC
FOXC1	FOXP2	0.594193	0.594193	0.0418	KIRC
FOXJ1	FOXP2	0.59188	0.59188	0.0431	KIRC
FOXA2	FOXO6	0.5899	0.5899	0.0438	KIRC
FOXA2	FOXC1	0.587176	0.587176	0.0451	KIRC
FOXA2	FOXP2	0.584544	0.584544	0.0463	KIRC
FOXA3	FOXD2	-0.582313	0.582313	0.0477	KIRC
FOXJ2	FOXP1	0.58176	0.58176	0.048	KIRC
FOXJ3	FOXN3	0.871547	0.871547	0.0013	KICH
FOXD2	FOXE3	0.851707	0.851707	0.0017	KICH
FOXK1	FOXO4	0.804546	0.804546	0.0052	KICH
FOXN3	FOXO4	0.804503	0.804503	0.0052	KICH
FOXK1	FOXN3	0.799296	0.799296	0.0057	KICH
FOXA3	FOXO6	0.794937	0.794937	0.0061	KICH
FOXJ2	FOXJ3	0.783002	0.783002	0.0077	KICH
FOXC1	FOXK2	0.77511	0.77511	0.0086	KICH
FOXJ2	FOXN3	0.775073	0.775073	0.0086	KICH
FOXC1	FOXP2	0.774721	0.774721	0.0086	KICH
FOXO1	FOXO3	0.744092	0.744092	0.0146	KICH
FOXA3	FOXD2	-0.744069	0.744069	0.0146	KICH
FOXK1	FOXK2	0.743609	0.743609	0.0147	KICH
FOXE3	FOXP2	-0.743068	0.743068	0.0147	KICH
FOXC1	FOXN1	0.738535	0.738535	0.0155	KICH
FOXJ3	FOXK1	0.735805	0.735805	0.0161	KICH
FOXE1	FOXF1	0.732256	0.732256	0.0167	KICH
FOXI1	FOXJ2	-0.731862	0.731862	0.0168	KICH
FOXE3	FOXJ1	-0.726593	0.726593	0.0174	KICH
FOXA2	FOXD2	-0.726026	0.726026	0.0174	KICH
FOXJ2	FOXO1	0.723207	0.723207	0.0184	KICH
FOXA3	FOXE3	-0.715983	0.715983	0.0198	KICH
FOXJ2	FOXO3	0.715136	0.715136	0.0199	KICH
FOXD3	FOXJ2	0.70585	0.70585	0.0223	KICH
FOXC1	FOXO4	0.702777	0.702777	0.0226	KICH
FOXN1	FOXP2	0.699054	0.699054	0.0234	KICH
FOXK2	FOXP2	0.692227	0.692227	0.0255	KICH
FOXK2	FOXO4	0.68714	0.68714	0.0273	KICH
FOXC2	FOXS1	0.676929	0.676929	0.0306	KICH
FOXO1	FOXP4	0.676387	0.676387	0.0308	KICH
FOXK2	FOXN3	0.676356	0.676356	0.0308	KICH
FOXA1	FOXE1	0.675025	0.675025	0.0312	KICH
FOXJ2	FOXP4	0.674763	0.674763	0.0312	KICH
FOXD4L3	FOXN1	0.674429	0.674429	0.0313	KICH
FOXJ2	FOXK1	0.666396	0.666396	0.0347	KICH
FOXO3	FOXP4	0.664208	0.664208	0.0352	KICH
FOXO3	FOXP1	0.659572	0.659572	0.0367	KICH
FOXA3	FOXQ1	0.6554	0.6554	0.0372	KICH
FOXJ3	FOXO4	0.648156	0.648156	0.0404	KICH
FOXD3	FOXG1	0.644717	0.644717	0.0423	KICH
FOXC2	FOXD3	0.642256	0.642256	0.0437	KICH
FOXJ3	FOXP1	0.637891	0.637891	0.0457	KICH
FOXD3	FOXN3	0.637883	0.637883	0.0457	KICH
FOXD2	FOXJ1	-0.635895	0.635895	0.0462	KICH
FOXA2	FOXA3	0.635571	0.635571	0.0462	KICH
FOXJ2	FOXP1	0.634416	0.634416	0.0466	KICH
FOXC2	FOXL1	0.629572	0.629572	0.0484	KICH
FOXJ1	FOXN4	0.895582	0.895582	0.0008	HNSC
FOXC1	FOXI1	0.858186	0.858186	0.0016	HNSC
FOXC1	FOXP1	0.822248	0.822248	0.0023	HNSC
FOXE1	FOXM1	0.819499	0.819499	0.0024	HNSC
FOXP1	FOXP4	0.80681	0.80681	0.0032	HNSC
FOXC1	FOXP4	0.803722	0.803722	0.0036	HNSC
FOXN3	FOXO4	0.803522	0.803522	0.0036	HNSC
FOXJ2	FOXN3	0.802906	0.802906	0.0036	HNSC
FOXJ2	FOXO4	0.770685	0.770685	0.006	HNSC
FOXC2	FOXL1	0.768248	0.768248	0.0062	HNSC
FOXA3	FOXJ1	0.761579	0.761579	0.0066	HNSC
FOXI1	FOXP4	0.761234	0.761234	0.0067	HNSC
FOXE1	FOXN1	0.741873	0.741873	0.0091	HNSC
FOXJ3	FOXO1	0.740229	0.740229	0.0093	HNSC
FOXM1	FOXN1	0.740161	0.740161	0.0093	HNSC
FOXI1	FOXP1	0.723199	0.723199	0.0124	HNSC
FOXJ2	FOXJ3	0.718831	0.718831	0.0126	HNSC
FOXJ2	FOXO1	0.710637	0.710637	0.0149	HNSC
FOXC2	FOXD3	0.703214	0.703214	0.0164	HNSC
FOXO4	FOXO6	0.702337	0.702337	0.0168	HNSC
FOXK1	FOXK2	0.697728	0.697728	0.0177	HNSC
FOXN3	FOXO1	0.690467	0.690467	0.0187	HNSC
FOXA3	FOXN4	0.673057	0.673057	0.022	HNSC
FOXN3	FOXO6	0.67172	0.67172	0.0221	HNSC
FOXA1	FOXP2	0.665065	0.665065	0.0234	HNSC
FOXA3	FOXI1	0.65144	0.65144	0.0265	HNSC
FOXC2	FOXE1	-0.651331	0.651331	0.0265	HNSC
FOXA1	FOXQ1	0.645935	0.645935	0.0285	HNSC
FOXN1	FOXO6	-0.642563	0.642563	0.03	HNSC
FOXD4	FOXD4L1	0.641617	0.641617	0.0304	HNSC
FOXC1	FOXN1	-0.637826	0.637826	0.0319	HNSC
FOXJ3	FOXN3	0.634984	0.634984	0.0329	HNSC
FOXO3	FOXO4	0.632972	0.632972	0.0333	HNSC
FOXP4	FOXQ1	0.632889	0.632889	0.0333	HNSC
FOXF1	FOXF2	0.630572	0.630572	0.0339	HNSC
FOXE1	FOXL1	-0.630032	0.630032	0.0341	HNSC
FOXC1	FOXE1	-0.625035	0.625035	0.0354	HNSC
FOXK2	FOXM1	0.620016	0.620016	0.0367	HNSC
FOXA1	FOXJ1	0.607212	0.607212	0.0425	HNSC
FOXJ2	FOXO6	0.605643	0.605643	0.043	HNSC
FOXO1	FOXO6	0.605635	0.605635	0.043	HNSC
FOXL1	FOXO6	0.59433	0.59433	0.048	HNSC
FOXJ3	FOXO3	0.593945	0.593945	0.0482	HNSC
FOXE1	FOXO6	-0.593462	0.593462	0.0484	HNSC
FOXA1	FOXA3	0.592874	0.592874	0.0489	HNSC
FOXE1	FOXI1	-0.589703	0.589703	0.0498	HNSC
FOXB1	FOXR1	0.994811	0.994811	0.0005	ESCA
FOXD4	FOXE3	0.986092	0.986092	0.0013	ESCA
FOXA2	FOXA3	0.984331	0.984331	0.0013	ESCA
FOXA2	FOXP4	0.965442	0.965442	0.0033	ESCA
FOXA3	FOXP4	0.96491	0.96491	0.0034	ESCA
FOXB1	FOXJ1	0.963815	0.963815	0.0034	ESCA
FOXJ1	FOXR1	0.963604	0.963604	0.0034	ESCA
FOXD2	FOXE3	0.956781	0.956781	0.0041	ESCA
FOXD4	FOXD4L1	0.948718	0.948718	0.0049	ESCA
FOXD4L1	FOXH1	0.945164	0.945164	0.0051	ESCA
FOXF1	FOXF2	0.942125	0.942125	0.0056	ESCA
FOXD4L1	FOXE3	0.931918	0.931918	0.0071	ESCA
FOXD2	FOXD4	0.927559	0.927559	0.0074	ESCA
FOXD3	FOXF1	0.927208	0.927208	0.0074	ESCA
FOXF2	FOXP2	0.925987	0.925987	0.0074	ESCA
FOXD3	FOXF2	0.922468	0.922468	0.0081	ESCA
FOXF1	FOXO1	0.914938	0.914938	0.0091	ESCA
FOXK1	FOXO4	0.911424	0.911424	0.0101	ESCA
FOXD4	FOXH1	0.908348	0.908348	0.0105	ESCA
FOXE1	FOXN1	0.894038	0.894038	0.0134	ESCA
FOXE3	FOXH1	0.892076	0.892076	0.014	ESCA
FOXD4L3	FOXP3	0.879864	0.879864	0.0164	ESCA
FOXD1	FOXD4L4	0.87732	0.87732	0.0169	ESCA
FOXD3	FOXP2	0.876039	0.876039	0.0172	ESCA
FOXJ3	FOXL1	0.869762	0.869762	0.0188	ESCA
FOXN3	FOXO3	0.869265	0.869265	0.019	ESCA
FOXE1	FOXL2	0.868528	0.868528	0.0191	ESCA
FOXN4	FOXR1	0.863868	0.863868	0.0198	ESCA
FOXJ2	FOXP1	0.862761	0.862761	0.0201	ESCA
FOXF1	FOXP2	0.860875	0.860875	0.0206	ESCA
FOXJ3	FOXP1	0.856899	0.856899	0.0218	ESCA
FOXC1	FOXK2	0.853979	0.853979	0.0223	ESCA
FOXO3	FOXP1	0.850187	0.850187	0.0228	ESCA
FOXB1	FOXN4	0.842145	0.842145	0.0253	ESCA
FOXD2	FOXD4L1	0.838901	0.838901	0.0263	ESCA
FOXB1	FOXP3	0.837463	0.837463	0.0266	ESCA
FOXD3	FOXQ1	-0.835568	0.835568	0.028	ESCA
FOXH1	FOXK1	0.834612	0.834612	0.0284	ESCA
FOXN3	FOXP1	0.828893	0.828893	0.0301	ESCA
FOXA3	FOXC1	-0.821831	0.821831	0.0331	ESCA
FOXA1	FOXQ1	0.816056	0.816056	0.0357	ESCA
FOXJ2	FOXO4	0.812201	0.812201	0.037	ESCA
FOXF2	FOXO1	0.810788	0.810788	0.0378	ESCA
FOXJ2	FOXK1	0.80842	0.80842	0.0389	ESCA
FOXP3	FOXR1	0.807826	0.807826	0.0389	ESCA
FOXD4L1	FOXK1	0.807052	0.807052	0.039	ESCA
FOXD2	FOXO4	0.806959	0.806959	0.039	ESCA
FOXO1	FOXP2	0.805485	0.805485	0.0395	ESCA
FOXD1	FOXH1	0.803794	0.803794	0.0398	ESCA
FOXE3	FOXK1	0.80245	0.80245	0.0401	ESCA
FOXJ1	FOXP3	0.800539	0.800539	0.0411	ESCA
FOXK2	FOXP2	0.80039	0.80039	0.0411	ESCA
FOXC1	FOXP4	-0.797954	0.797954	0.0422	ESCA
FOXA1	FOXF2	-0.797943	0.797943	0.0422	ESCA
FOXD3	FOXO1	0.797403	0.797403	0.0422	ESCA
FOXB1	FOXD4L3	0.797402	0.797402	0.0422	ESCA
FOXE3	FOXO4	0.794801	0.794801	0.0431	ESCA
FOXA2	FOXC1	-0.788512	0.788512	0.045	ESCA
FOXD4L1	FOXO4	0.788277	0.788277	0.0452	ESCA
FOXA1	FOXA2	0.786339	0.786339	0.0455	ESCA
FOXD3	FOXS1	0.785707	0.785707	0.0458	ESCA
FOXD4L4	FOXH1	0.784728	0.784728	0.0464	ESCA
FOXF1	FOXS1	0.779501	0.779501	0.0488	ESCA
FOXA1	FOXA3	0.778769	0.778769	0.0492	ESCA
FOXA1	FOXD3	-0.777674	0.777674	0.0495	ESCA
FOXF2	FOXP2	0.915894	0.915894	0.0003	COAD
FOXF1	FOXF2	0.908097	0.908097	0.0003	COAD
FOXF1	FOXP2	0.861011	0.861011	0.0011	COAD
FOXA1	FOXD2	0.85864	0.85864	0.0012	COAD
FOXJ2	FOXP1	0.84235	0.84235	0.002	COAD
FOXO6	FOXP2	0.836521	0.836521	0.0024	COAD
FOXF2	FOXO6	0.832798	0.832798	0.0028	COAD
FOXC1	FOXC2	0.831026	0.831026	0.0028	COAD
FOXJ3	FOXO3	0.791037	0.791037	0.0062	COAD
FOXF1	FOXO6	0.782504	0.782504	0.0072	COAD
FOXJ2	FOXO6	0.752742	0.752742	0.0098	COAD
FOXA1	FOXL1	0.746812	0.746812	0.011	COAD
FOXD3	FOXP2	0.74481	0.74481	0.0114	COAD
FOXN4	FOXO6	0.726041	0.726041	0.015	COAD
FOXF2	FOXJ2	0.725086	0.725086	0.0151	COAD
FOXJ2	FOXP2	0.718924	0.718924	0.0161	COAD
FOXA3	FOXO6	-0.716663	0.716663	0.0166	COAD
FOXJ2	FOXK1	0.715572	0.715572	0.0169	COAD
FOXC2	FOXS1	0.705248	0.705248	0.0192	COAD
FOXK1	FOXP1	0.693819	0.693819	0.0219	COAD
FOXA2	FOXP4	0.690725	0.690725	0.0225	COAD
FOXJ2	FOXN3	0.689874	0.689874	0.0227	COAD
FOXN3	FOXO6	0.687869	0.687869	0.0231	COAD
FOXD3	FOXF1	0.681916	0.681916	0.0244	COAD
FOXF1	FOXJ2	0.672574	0.672574	0.0262	COAD
FOXN3	FOXP2	0.671196	0.671196	0.0265	COAD
FOXA1	FOXA3	0.664131	0.664131	0.0284	COAD
FOXJ3	FOXO1	0.662754	0.662754	0.0285	COAD
FOXA2	FOXA3	0.658611	0.658611	0.0301	COAD
FOXF2	FOXN3	0.651647	0.651647	0.0314	COAD
FOXD3	FOXF2	0.650503	0.650503	0.0317	COAD
FOXA1	FOXO6	-0.64053	0.64053	0.0348	COAD
FOXA1	FOXP2	-0.636705	0.636705	0.0362	COAD
FOXN3	FOXP1	0.635634	0.635634	0.037	COAD
FOXD2	FOXL1	0.630393	0.630393	0.039	COAD
FOXA3	FOXD2	0.620093	0.620093	0.043	COAD
FOXD3	FOXO6	0.618229	0.618229	0.0432	COAD
FOXA1	FOXF2	-0.617138	0.617138	0.0438	COAD
FOXA3	FOXF2	-0.615808	0.615808	0.0441	COAD
FOXK1	FOXO3	0.606856	0.606856	0.0471	COAD
FOXA3	FOXN3	-0.606824	0.606824	0.0471	COAD
FOXO1	FOXO3	0.603553	0.603553	0.0482	COAD
FOXA3	FOXN4	-0.602842	0.602842	0.0484	COAD
FOXA1	FOXQ1	0.965714	0.965714	0.0002	BLCA
FOXN3	FOXP2	0.939935	0.939935	0.0008	BLCA
FOXG1	FOXN4	0.939693	0.939693	0.0008	BLCA
FOXJ2	FOXP2	0.926259	0.926259	0.0015	BLCA
FOXJ2	FOXN3	0.925134	0.925134	0.0015	BLCA
FOXA1	FOXP2	-0.902684	0.902684	0.0025	BLCA
FOXG1	FOXH1	0.861479	0.861479	0.0058	BLCA
FOXD2	FOXG1	0.860935	0.860935	0.006	BLCA
FOXD4	FOXD4L1	0.858476	0.858476	0.0064	BLCA
FOXJ2	FOXP1	0.850445	0.850445	0.0076	BLCA
FOXA1	FOXN3	-0.845322	0.845322	0.008	BLCA
FOXD4	FOXD4L6	0.844497	0.844497	0.0081	BLCA
FOXJ2	FOXK1	0.835455	0.835455	0.0092	BLCA
FOXH1	FOXJ1	0.834981	0.834981	0.0093	BLCA
FOXA1	FOXJ2	-0.832492	0.832492	0.0097	BLCA
FOXP1	FOXP2	0.830231	0.830231	0.0098	BLCA
FOXN3	FOXP1	0.824226	0.824226	0.0106	BLCA
FOXA3	FOXJ1	0.822371	0.822371	0.011	BLCA
FOXD2	FOXN4	0.817968	0.817968	0.012	BLCA
FOXH1	FOXN4	0.81324	0.81324	0.0127	BLCA
FOXP2	FOXQ1	-0.796744	0.796744	0.0168	BLCA
FOXA3	FOXH1	0.789455	0.789455	0.0192	BLCA
FOXJ1	FOXO6	0.788507	0.788507	0.0195	BLCA
FOXJ3	FOXO4	0.786154	0.786154	0.0198	BLCA
FOXN1	FOXP1	-0.785921	0.785921	0.0198	BLCA
FOXN3	FOXO4	0.785256	0.785256	0.0198	BLCA
FOXA3	FOXD4L1	0.775429	0.775429	0.0228	BLCA
FOXA3	FOXG1	0.771707	0.771707	0.0234	BLCA
FOXA1	FOXP1	-0.759694	0.759694	0.0273	BLCA
FOXA3	FOXD2	0.759373	0.759373	0.0273	BLCA
FOXK2	FOXP2	-0.756256	0.756256	0.0285	BLCA
FOXN1	FOXN3	-0.753828	0.753828	0.029	BLCA
FOXA1	FOXK2	0.752971	0.752971	0.0292	BLCA
FOXK1	FOXN3	0.752421	0.752421	0.0293	BLCA
FOXD4L3	FOXR2	0.750488	0.750488	0.03	BLCA
FOXC1	FOXQ1	0.747387	0.747387	0.0313	BLCA
FOXN3	FOXQ1	-0.746632	0.746632	0.0318	BLCA
FOXA1	FOXC1	0.744799	0.744799	0.0328	BLCA
FOXK1	FOXP1	0.739861	0.739861	0.0351	BLCA
FOXJ1	FOXK2	0.738126	0.738126	0.036	BLCA
FOXJ2	FOXQ1	-0.736585	0.736585	0.0365	BLCA
FOXK1	FOXO4	0.735905	0.735905	0.0368	BLCA
FOXD2	FOXH1	0.735743	0.735743	0.0369	BLCA
FOXD4L5	FOXH1	0.732989	0.732989	0.0379	BLCA
FOXJ3	FOXK1	0.724851	0.724851	0.0408	BLCA
FOXO4	FOXP2	0.712258	0.712258	0.0458	BLCA
FOXF1	FOXN1	-0.710637	0.710637	0.0463	BLCA
FOXD4L6	FOXO4	-0.710456	0.710456	0.0464	BLCA
FOXB1	FOXS1	0.708899	0.708899	0.0473	BLCA
FOXN1	FOXO1	-0.708786	0.708786	0.0475	BLCA
FOXA3	FOXN4	0.704695	0.704695	0.0494	BLCA
FOXD4	FOXO4	-0.704104	0.704104	0.0495	BLCA
FOXJ2	FOXJ3	0.877352	0.877352	0.0004	BRCA
FOXN2	FOXN3	0.833577	0.833577	0.0027	BRCA
FOXC2	FOXL1	0.819098	0.819098	0.0044	BRCA
FOXN3	FOXO6	-0.796514	0.796514	0.0084	BRCA
FOXN2	FOXP2	0.769105	0.769105	0.0126	BRCA
FOXN2	FOXO6	-0.765177	0.765177	0.0139	BRCA
FOXN3	FOXP2	0.760481	0.760481	0.0149	BRCA
FOXO6	FOXP2	-0.745008	0.745008	0.0189	BRCA
FOXN1	FOXQ1	0.734438	0.734438	0.0227	BRCA
FOXA1	FOXO6	0.728784	0.728784	0.0242	BRCA
FOXI1	FOXK2	0.720974	0.720974	0.0268	BRCA
FOXK2	FOXO6	0.706167	0.706167	0.031	BRCA
FOXN2	FOXO1	0.692345	0.692345	0.0356	BRCA
FOXA1	FOXI1	0.688576	0.688576	0.0366	BRCA
FOXA1	FOXP1	0.684993	0.684993	0.0381	BRCA
FOXA1	FOXK2	0.67841	0.67841	0.0404	BRCA
FOXN3	FOXO1	0.676937	0.676937	0.0408	BRCA
FOXK2	FOXP3	0.660655	0.660655	0.047	BRCA

## Sheet: Table S4
Table S4. Detailed information of cancer specific co expression pairs
gene1	gene2	cor	abs_cor	random_p	cacner
FOXA1	FOXD1	-0.43027	0.43027	0.0158	BLCA
FOXA1	FOXH1	0.380303	0.380303	0.0256	BLCA
FOXA1	FOXO6	0.47002	0.47002	0.0096	BLCA
FOXA1	FOXP3	-0.346041	0.346041	0.0366	BLCA
FOXB1	FOXB2	0.319418	0.319418	0.0475	BLCA
FOXB2	FOXD3	0.362341	0.362341	0.0313	BLCA
FOXB2	FOXI3	0.350442	0.350442	0.0353	BLCA
FOXC2	FOXL1	0.542539	0.542539	0.0035	BLCA
FOXD1	FOXM1	0.37686	0.37686	0.0271	BLCA
FOXD1	FOXO6	-0.319303	0.319303	0.0475	BLCA
FOXD1	FOXQ1	-0.33709	0.33709	0.04	BLCA
FOXD3	FOXE3	0.353813	0.353813	0.034	BLCA
FOXD3	FOXI3	0.480405	0.480405	0.0091	BLCA
FOXD3	FOXR2	0.393736	0.393736	0.0225	BLCA
FOXD4	FOXD4L3	0.390777	0.390777	0.0234	BLCA
FOXD4L1	FOXD4L3	0.357728	0.357728	0.0329	BLCA
FOXD4L1	FOXD4L6	0.492727	0.492727	0.0076	BLCA
FOXD4L3	FOXD4L6	0.473812	0.473812	0.0094	BLCA
FOXD4L4	FOXD4L5	0.432438	0.432438	0.0154	BLCA
FOXE3	FOXR2	0.513927	0.513927	0.0054	BLCA
FOXF1	FOXP2	0.322347	0.322347	0.0462	BLCA
FOXF2	FOXQ1	0.424168	0.424168	0.0166	BLCA
FOXH1	FOXQ1	0.417727	0.417727	0.0177	BLCA
FOXJ2	FOXM1	0.421942	0.421942	0.0167	BLCA
FOXJ2	FOXO3	0.42653	0.42653	0.0164	BLCA
FOXJ3	FOXK2	0.336897	0.336897	0.0403	BLCA
FOXJ3	FOXM1	0.339136	0.339136	0.039	BLCA
FOXJ3	FOXN2	0.333086	0.333086	0.0419	BLCA
FOXK1	FOXM1	0.348309	0.348309	0.0359	BLCA
FOXK2	FOXM1	0.419509	0.419509	0.0174	BLCA
FOXL1	FOXO6	-0.346823	0.346823	0.0362	BLCA
FOXM1	FOXN2	0.413364	0.413364	0.0184	BLCA
FOXN2	FOXO3	0.39493	0.39493	0.0222	BLCA
FOXN3	FOXO3	0.430872	0.430872	0.0158	BLCA
FOXN4	FOXO6	0.362813	0.362813	0.0313	BLCA
FOXO1	FOXO3	0.392211	0.392211	0.0228	BLCA
FOXO4	FOXO6	0.487339	0.487339	0.0084	BLCA
FOXO6	FOXQ1	0.338845	0.338845	0.0391	BLCA
FOXA1	FOXC1	-0.846222	0.846222	0.0002	BRCA
FOXA1	FOXC2	-0.474483	0.474483	0.0087	BRCA
FOXA1	FOXD1	-0.409572	0.409572	0.0199	BRCA
FOXA1	FOXG1	-0.406891	0.406891	0.0209	BRCA
FOXA1	FOXI3	-0.367978	0.367978	0.0335	BRCA
FOXA1	FOXL1	-0.610028	0.610028	0.0022	BRCA
FOXA1	FOXM1	-0.465545	0.465545	0.0096	BRCA
FOXA1	FOXN2	-0.448243	0.448243	0.0127	BRCA
FOXA1	FOXQ1	-0.424595	0.424595	0.0169	BRCA
FOXB1	FOXG1	0.372825	0.372825	0.0321	BRCA
FOXB1	FOXP2	0.34104	0.34104	0.0457	BRCA
FOXC1	FOXC2	0.509898	0.509898	0.006	BRCA
FOXC1	FOXD1	0.387526	0.387526	0.0275	BRCA
FOXC1	FOXG1	0.37083	0.37083	0.0325	BRCA
FOXC1	FOXI3	0.339661	0.339661	0.0461	BRCA
FOXC1	FOXK1	0.343781	0.343781	0.0441	BRCA
FOXC1	FOXL1	0.562058	0.562058	0.0033	BRCA
FOXC1	FOXM1	0.355004	0.355004	0.0395	BRCA
FOXC1	FOXN2	0.476965	0.476965	0.0084	BRCA
FOXC1	FOXP1	-0.428883	0.428883	0.0165	BRCA
FOXC1	FOXP4	0.355717	0.355717	0.039	BRCA
FOXC1	FOXQ1	0.430251	0.430251	0.0161	BRCA
FOXD4	FOXD4L1	0.548095	0.548095	0.004	BRCA
FOXD4	FOXD4L4	0.374844	0.374844	0.0308	BRCA
FOXD4L1	FOXD4L4	0.402032	0.402032	0.0228	BRCA
FOXD4L3	FOXD4L4	0.402523	0.402523	0.0227	BRCA
FOXD4L3	FOXD4L5	0.388791	0.388791	0.0272	BRCA
FOXD4L3	FOXD4L6	0.351354	0.351354	0.0411	BRCA
FOXD4L4	FOXD4L5	0.684177	0.684177	0.0007	BRCA
FOXD4L4	FOXD4L6	0.415267	0.415267	0.0189	BRCA
FOXD4L5	FOXD4L6	0.378374	0.378374	0.0296	BRCA
FOXF2	FOXO1	0.402053	0.402053	0.0228	BRCA
FOXF2	FOXQ1	0.419941	0.419941	0.0182	BRCA
FOXI3	FOXM1	0.361361	0.361361	0.0366	BRCA
FOXJ1	FOXN4	0.712123	0.712123	0.0005	BRCA
FOXJ2	FOXN3	0.372374	0.372374	0.0321	BRCA
FOXJ3	FOXN2	0.377924	0.377924	0.0298	BRCA
FOXJ3	FOXN3	0.369422	0.369422	0.033	BRCA
FOXJ3	FOXO3	0.369967	0.369967	0.0329	BRCA
FOXK2	FOXM1	0.47086	0.47086	0.0091	BRCA
FOXK2	FOXP1	-0.40809	0.40809	0.0208	BRCA
FOXL1	FOXP1	-0.34212	0.34212	0.0452	BRCA
FOXM1	FOXN2	0.360987	0.360987	0.0366	BRCA
FOXM1	FOXP1	-0.451633	0.451633	0.012	BRCA
FOXM1	FOXP4	0.364735	0.364735	0.035	BRCA
FOXN2	FOXP3	0.340177	0.340177	0.0459	BRCA
FOXN3	FOXO3	0.401403	0.401403	0.0229	BRCA
FOXO1	FOXO3	0.342497	0.342497	0.045	BRCA
FOXO1	FOXP2	0.344873	0.344873	0.0435	BRCA
FOXP1	FOXP4	-0.379322	0.379322	0.0293	BRCA
FOXA3	FOXO1	-0.523542	0.523542	0.028	COAD
FOXB2	FOXD4L3	0.721611	0.722	0.0022	COAD
FOXB2	FOXD4L4	0.690111	0.69	0.0035	COAD
FOXB2	FOXI2	0.602338	0.602338	0.0112	COAD
FOXB2	FOXN4	0.630069	0.630069	0.0089	COAD
FOXB2	FOXR1	0.591459	0.591459	0.0125	COAD
FOXD4	FOXD4L1	0.562788	0.562788	0.019	COAD
FOXD4L3	FOXD4L4	0.765453	0.765	0.001	COAD
FOXD4L3	FOXI2	0.569048	0.569048	0.0176	COAD
FOXD4L3	FOXN4	0.687879	0.688	0.0035	COAD
FOXD4L3	FOXR1	0.621602	0.621602	0.0096	COAD
FOXD4L4	FOXI2	0.519118	0.519118	0.0294	COAD
FOXD4L4	FOXN4	0.627432	0.627432	0.0091	COAD
FOXD4L4	FOXR1	0.57462	0.57462	0.0164	COAD
FOXE1	FOXL2	0.479323	0.479323	0.0411	COAD
FOXF1	FOXL1	0.515947	0.515947	0.0301	COAD
FOXF1	FOXP3	0.490696	0.490696	0.037	COAD
FOXF2	FOXL1	0.527401	0.527401	0.027	COAD
FOXI2	FOXN4	0.660763	0.660763	0.0055	COAD
FOXJ2	FOXJ3	0.466007	0.466007	0.0456	COAD
FOXJ3	FOXN2	0.574875	0.574875	0.0164	COAD
FOXJ3	FOXN3	0.61524	0.61524	0.0101	COAD
FOXN2	FOXN3	0.475653	0.475653	0.0428	COAD
FOXN2	FOXO1	0.47098	0.47098	0.0441	COAD
FOXN3	FOXO1	0.520655	0.520655	0.029	COAD
FOXN3	FOXO3	0.558298	0.558298	0.0202	COAD
FOXN4	FOXR1	0.53196	0.53196	0.0251	COAD
FOXN4	FOXR2	0.639886	0.639886	0.0073	COAD
FOXA1	FOXC2	-0.455237	0.455237	0.017	ESCA
FOXA1	FOXD2	0.352758	0.352758	0.0479	ESCA
FOXA1	FOXO4	0.478581	0.478581	0.0136	ESCA
FOXA1	FOXP4	0.400566	0.400566	0.0301	ESCA
FOXA2	FOXD2	0.555992	0.555992	0.0063	ESCA
FOXA2	FOXD3	-0.463003	0.463003	0.0153	ESCA
FOXA2	FOXD4L1	0.383362	0.383362	0.0354	ESCA
FOXA2	FOXE1	-0.63866	0.63866	0.004	ESCA
FOXA2	FOXG1	-0.358577	0.358577	0.0454	ESCA
FOXA2	FOXI3	-0.360799	0.360799	0.0448	ESCA
FOXA2	FOXJ1	0.463207	0.463207	0.0152	ESCA
FOXA2	FOXL2	-0.467951	0.467951	0.0146	ESCA
FOXA2	FOXN1	-0.658494	0.658494	0.0035	ESCA
FOXA2	FOXO4	0.368017	0.368017	0.0422	ESCA
FOXA2	FOXP1	0.434763	0.434763	0.0216	ESCA
FOXA2	FOXP2	-0.507909	0.507909	0.0101	ESCA
FOXA2	FOXQ1	0.444907	0.444907	0.0195	ESCA
FOXA3	FOXC2	-0.418747	0.418747	0.0252	ESCA
FOXA3	FOXD2	0.674769	0.674769	0.0032	ESCA
FOXA3	FOXD3	-0.456421	0.456421	0.0168	ESCA
FOXA3	FOXD4L1	0.500386	0.500386	0.0113	ESCA
FOXA3	FOXE1	-0.727765	0.727765	0.0023	ESCA
FOXA3	FOXG1	-0.369281	0.369281	0.0417	ESCA
FOXA3	FOXI3	-0.413296	0.413296	0.0267	ESCA
FOXA3	FOXJ1	0.566356	0.566356	0.0059	ESCA
FOXA3	FOXJ2	-0.363804	0.363804	0.0436	ESCA
FOXA3	FOXL2	-0.519215	0.519215	0.0085	ESCA
FOXA3	FOXN1	-0.684009	0.684009	0.0029	ESCA
FOXA3	FOXO4	0.482451	0.482451	0.0132	ESCA
FOXA3	FOXP1	0.462884	0.462884	0.0153	ESCA
FOXA3	FOXP2	-0.514797	0.514797	0.0092	ESCA
FOXA3	FOXQ1	0.481612	0.481612	0.0133	ESCA
FOXB2	FOXI3	0.391742	0.391742	0.0335	ESCA
FOXC2	FOXL1	0.444358	0.444358	0.0196	ESCA
FOXC2	FOXP4	-0.375111	0.375111	0.0389	ESCA
FOXC2	FOXQ1	-0.388918	0.388918	0.0341	ESCA
FOXD1	FOXE1	0.381808	0.381808	0.0361	ESCA
FOXD1	FOXQ1	-0.35862	0.35862	0.0454	ESCA
FOXD2	FOXE1	-0.520352	0.520352	0.0084	ESCA
FOXD2	FOXJ1	0.385601	0.385601	0.0348	ESCA
FOXD2	FOXN1	-0.49655	0.49655	0.0114	ESCA
FOXD2	FOXP2	-0.362123	0.362123	0.0446	ESCA
FOXD2	FOXP4	0.569537	0.569537	0.0058	ESCA
FOXD2	FOXQ1	0.378806	0.378806	0.0369	ESCA
FOXD3	FOXL2	0.510417	0.510417	0.0098	ESCA
FOXD3	FOXO6	0.442375	0.442375	0.0201	ESCA
FOXD4	FOXD4L3	0.364938	0.364938	0.0431	ESCA
FOXD4	FOXD4L4	0.394614	0.394614	0.0326	ESCA
FOXD4	FOXD4L6	0.39941	0.39941	0.0308	ESCA
FOXD4	FOXR2	0.402631	0.402631	0.0298	ESCA
FOXD4L1	FOXD4L3	0.470009	0.470009	0.0146	ESCA
FOXD4L1	FOXD4L4	0.479175	0.479175	0.0135	ESCA
FOXD4L1	FOXD4L5	0.519885	0.519885	0.0085	ESCA
FOXD4L1	FOXD4L6	0.490018	0.490018	0.0123	ESCA
FOXD4L1	FOXE1	-0.410099	0.410099	0.0276	ESCA
FOXD4L1	FOXP4	0.455602	0.455602	0.017	ESCA
FOXD4L3	FOXD4L4	0.403426	0.403426	0.0296	ESCA
FOXD4L3	FOXD4L6	0.547814	0.547814	0.0065	ESCA
FOXD4L3	FOXI1	0.374023	0.374023	0.0393	ESCA
FOXD4L3	FOXR1	0.469763	0.469763	0.0146	ESCA
FOXD4L4	FOXD4L5	0.559255	0.559255	0.0061	ESCA
FOXD4L4	FOXO4	0.358082	0.358082	0.0456	ESCA
FOXE1	FOXI3	0.567753	0.567753	0.0059	ESCA
FOXE1	FOXJ1	-0.468155	0.468155	0.0146	ESCA
FOXE1	FOXJ2	0.349239	0.349239	0.0499	ESCA
FOXE1	FOXO4	-0.356957	0.356957	0.046	ESCA
FOXE1	FOXP1	-0.498481	0.498481	0.0114	ESCA
FOXE1	FOXP2	0.614154	0.614154	0.0043	ESCA
FOXE1	FOXP4	-0.539781	0.539781	0.007	ESCA
FOXE3	FOXN4	0.350802	0.350802	0.0486	ESCA
FOXF1	FOXN3	0.430828	0.430828	0.0227	ESCA
FOXF1	FOXP1	0.453172	0.453172	0.0174	ESCA
FOXF1	FOXP3	0.503784	0.503784	0.0107	ESCA
FOXF2	FOXN3	0.456799	0.456799	0.0166	ESCA
FOXF2	FOXS1	0.389383	0.389383	0.0341	ESCA
FOXI1	FOXN4	0.37196	0.37196	0.0406	ESCA
FOXI1	FOXR1	0.3887	0.3887	0.0341	ESCA
FOXI3	FOXL2	0.455178	0.455178	0.017	ESCA
FOXI3	FOXP2	0.365186	0.365186	0.043	ESCA
FOXJ1	FOXN1	-0.384923	0.384923	0.0349	ESCA
FOXJ1	FOXP4	0.360386	0.360386	0.0448	ESCA
FOXJ2	FOXM1	0.462513	0.462513	0.0153	ESCA
FOXJ2	FOXN3	0.351993	0.351993	0.0482	ESCA
FOXJ2	FOXP2	0.382661	0.382661	0.0358	ESCA
FOXJ3	FOXN4	0.36154	0.36154	0.0446	ESCA
FOXJ3	FOXO6	0.483291	0.483291	0.013	ESCA
FOXK1	FOXM1	0.42319	0.42319	0.0244	ESCA
FOXK2	FOXM1	0.475407	0.475407	0.014	ESCA
FOXL1	FOXN1	-0.365759	0.365759	0.043	ESCA
FOXL2	FOXN1	0.393883	0.393883	0.0328	ESCA
FOXL2	FOXP1	-0.509942	0.509942	0.0099	ESCA
FOXL2	FOXP2	0.458	0.458	0.0166	ESCA
FOXN1	FOXP1	-0.526585	0.526585	0.008	ESCA
FOXN1	FOXP2	0.539184	0.539184	0.0071	ESCA
FOXN1	FOXP4	-0.490923	0.490923	0.0122	ESCA
FOXN3	FOXO1	0.380891	0.380891	0.0363	ESCA
FOXN3	FOXP2	0.441828	0.441828	0.0203	ESCA
FOXN4	FOXO6	0.405656	0.405656	0.0292	ESCA
FOXO4	FOXP1	0.386181	0.386181	0.0348	ESCA
FOXO4	FOXP4	0.465732	0.465732	0.0149	ESCA
FOXO4	FOXQ1	0.361156	0.361156	0.0448	ESCA
FOXP1	FOXP4	0.360629	0.360629	0.0448	ESCA
FOXP2	FOXP4	-0.375045	0.375045	0.039	ESCA
FOXP3	FOXS1	0.587699	0.587699	0.0052	ESCA
FOXP4	FOXQ1	0.444741	0.444741	0.0196	ESCA
FOXA1	FOXD3	0.517205	0.517205	0.0073	HNSC
FOXA1	FOXE1	0.462653	0.462653	0.0149	HNSC
FOXA1	FOXO4	0.373258	0.373258	0.0451	HNSC
FOXA1	FOXO6	0.382385	0.382385	0.0405	HNSC
FOXA1	FOXP4	0.433192	0.433192	0.0228	HNSC
FOXB1	FOXN4	0.615425	0.615425	0.0015	HNSC
FOXD2	FOXD3	0.375	0.375	0.0438	HNSC
FOXD2	FOXE3	0.520143	0.520143	0.007	HNSC
FOXD2	FOXO6	0.415336	0.415336	0.0289	HNSC
FOXD3	FOXO6	0.480448	0.480448	0.0125	HNSC
FOXD3	FOXP4	0.383381	0.383381	0.0402	HNSC
FOXD4L3	FOXD4L5	0.72642	0.72642	0.0007	HNSC
FOXD4L3	FOXN4	0.394408	0.394408	0.0356	HNSC
FOXD4L4	FOXD4L5	0.363206	0.363206	0.0497	HNSC
FOXE1	FOXJ2	0.379757	0.379757	0.0415	HNSC
FOXE1	FOXO3	0.414715	0.414715	0.029	HNSC
FOXE1	FOXP2	0.585741	0.585741	0.0025	HNSC
FOXE1	FOXQ1	0.363086	0.363086	0.0498	HNSC
FOXF1	FOXN3	0.400034	0.400034	0.0341	HNSC
FOXF1	FOXP3	0.369652	0.369652	0.0472	HNSC
FOXH1	FOXJ1	0.412786	0.412786	0.0302	HNSC
FOXJ2	FOXK1	0.499937	0.499937	0.0097	HNSC
FOXJ2	FOXM1	0.58484	0.58484	0.0026	HNSC
FOXJ2	FOXO3	0.456396	0.456396	0.0164	HNSC
FOXJ2	FOXP4	0.436459	0.436459	0.0222	HNSC
FOXJ2	FOXQ1	0.422591	0.422591	0.0263	HNSC
FOXJ3	FOXK1	0.531713	0.531713	0.0058	HNSC
FOXJ3	FOXK2	0.377362	0.377362	0.0425	HNSC
FOXJ3	FOXM1	0.521891	0.521891	0.0068	HNSC
FOXJ3	FOXN2	0.410581	0.410581	0.031	HNSC
FOXJ3	FOXP4	0.410313	0.410313	0.0312	HNSC
FOXK1	FOXM1	0.447267	0.447267	0.0192	HNSC
FOXK1	FOXN3	0.425529	0.425529	0.0251	HNSC
FOXK1	FOXO3	0.384629	0.384629	0.0397	HNSC
FOXM1	FOXN2	0.388908	0.388908	0.0375	HNSC
FOXM1	FOXP4	0.367313	0.367313	0.0481	HNSC
FOXN2	FOXO3	0.399292	0.399292	0.0341	HNSC
FOXN3	FOXO3	0.487601	0.487601	0.0116	HNSC
FOXO1	FOXO3	0.385622	0.385622	0.0389	HNSC
FOXO6	FOXP4	0.411795	0.411795	0.0306	HNSC
FOXP1	FOXP3	0.473253	0.473253	0.0136	HNSC
FOXA1	FOXI3	0.544898	0.544898	0.0275	KICH
FOXA2	FOXD4L1	0.728931	0.728931	0.004	KICH
FOXA2	FOXE3	0.764247	0.764247	0.0025	KICH
FOXA2	FOXG1	0.955865	0.955865	0.0003	KICH
FOXA2	FOXH1	0.556664	0.556664	0.0246	KICH
FOXA2	FOXP3	0.562246	0.562246	0.0235	KICH
FOXA2	FOXR2	0.926562	0.926562	0.0003	KICH
FOXB1	FOXG1	0.500334	0.500334	0.0394	KICH
FOXB2	FOXN1	0.491629	0.491629	0.0427	KICH
FOXC1	FOXN2	0.567037	0.567037	0.0224	KICH
FOXD2	FOXJ3	0.483649	0.483649	0.0454	KICH
FOXD2	FOXL1	0.473695	0.473695	0.049	KICH
FOXD2	FOXM1	0.471762	0.471762	0.0496	KICH
FOXD3	FOXL1	0.761155	0.761155	0.0026	KICH
FOXD3	FOXS1	0.605584	0.605584	0.016	KICH
FOXD4L1	FOXE3	0.776888	0.776888	0.0021	KICH
FOXD4L1	FOXG1	0.743063	0.743063	0.0034	KICH
FOXD4L1	FOXH1	0.519776	0.519776	0.0334	KICH
FOXD4L1	FOXK2	0.52993	0.52993	0.0307	KICH
FOXD4L1	FOXR2	0.716685	0.716685	0.0044	KICH
FOXD4L3	FOXD4L5	0.482871	0.482871	0.0458	KICH
FOXE1	FOXN1	0.47808	0.47808	0.0473	KICH
FOXE3	FOXG1	0.775581	0.775581	0.0021	KICH
FOXE3	FOXH1	0.594198	0.594198	0.0177	KICH
FOXE3	FOXM1	0.521864	0.521864	0.0329	KICH
FOXE3	FOXP3	0.542276	0.542276	0.0282	KICH
FOXE3	FOXR2	0.759981	0.759981	0.0026	KICH
FOXF2	FOXS1	0.604761	0.604761	0.0162	KICH
FOXG1	FOXH1	0.610356	0.610356	0.0153	KICH
FOXG1	FOXP3	0.507685	0.507685	0.0374	KICH
FOXG1	FOXR2	0.969347	0.969347	0.0003	KICH
FOXH1	FOXR2	0.568031	0.568031	0.0223	KICH
FOXI1	FOXI2	0.605816	0.605816	0.0159	KICH
FOXI1	FOXJ1	-0.648699	0.648699	0.0108	KICH
FOXI1	FOXK2	-0.592782	0.592782	0.0178	KICH
FOXI1	FOXL1	-0.474112	0.474112	0.049	KICH
FOXI1	FOXO1	0.607684	0.607684	0.0156	KICH
FOXI1	FOXP1	0.697576	0.697576	0.0056	KICH
FOXI1	FOXP3	-0.476555	0.476555	0.0478	KICH
FOXI2	FOXO1	0.535656	0.535656	0.0296	KICH
FOXI2	FOXP1	0.636059	0.636059	0.0119	KICH
FOXJ1	FOXP1	-0.583111	0.583111	0.0189	KICH
FOXJ2	FOXM1	0.472006	0.472006	0.0495	KICH
FOXJ3	FOXK2	0.519855	0.519855	0.0333	KICH
FOXJ3	FOXM1	0.47554	0.47554	0.0482	KICH
FOXJ3	FOXN2	0.598331	0.598331	0.0174	KICH
FOXJ3	FOXO3	0.617259	0.617259	0.0142	KICH
FOXK1	FOXP4	0.473185	0.473185	0.0491	KICH
FOXK2	FOXL1	0.510943	0.510943	0.0364	KICH
FOXL1	FOXP3	0.492732	0.492732	0.0424	KICH
FOXL1	FOXS1	0.723074	0.723074	0.0042	KICH
FOXN2	FOXO3	0.491491	0.491491	0.0427	KICH
FOXN3	FOXO1	0.657827	0.657827	0.0099	KICH
FOXN4	FOXO6	0.558195	0.558195	0.0245	KICH
FOXO1	FOXP1	0.672559	0.672559	0.0081	KICH
FOXP1	FOXP2	0.519025	0.519025	0.0335	KICH
FOXP3	FOXR2	0.48624	0.48624	0.0438	KICH
FOXA1	FOXN1	0.438933	0.438933	0.0389	KIRC
FOXC2	FOXD2	0.4908	0.4908	0.0252	KIRC
FOXC2	FOXF1	0.442454	0.442454	0.0378	KIRC
FOXC2	FOXS1	0.455816	0.455816	0.0342	KIRC
FOXD2	FOXL1	0.457809	0.457809	0.0337	KIRC
FOXD2	FOXS1	0.671909	0.671909	0.0036	KIRC
FOXD4	FOXD4L1	0.498365	0.498365	0.0233	KIRC
FOXD4L4	FOXD4L5	0.420351	0.420351	0.0468	KIRC
FOXD4L6	FOXN1	0.462275	0.462275	0.0321	KIRC
FOXG1	FOXL2	0.690503	0.690503	0.003	KIRC
FOXG1	FOXN1	0.47286	0.47286	0.03	KIRC
FOXH1	FOXN3	-0.43547	0.43547	0.0406	KIRC
FOXI1	FOXI2	0.884532	0.884532	0.0002	KIRC
FOXI1	FOXP1	0.497177	0.497177	0.0238	KIRC
FOXI2	FOXO1	0.495206	0.495206	0.0243	KIRC
FOXI2	FOXP1	0.522038	0.522038	0.0192	KIRC
FOXI3	FOXN1	0.582345	0.582345	0.0109	KIRC
FOXJ2	FOXN2	0.476679	0.476679	0.0291	KIRC
FOXJ2	FOXO3	0.504632	0.504632	0.0223	KIRC
FOXJ2	FOXO4	0.528506	0.528506	0.0184	KIRC
FOXK2	FOXP4	0.433584	0.433584	0.0409	KIRC
FOXL1	FOXS1	0.436364	0.436364	0.0404	KIRC
FOXN1	FOXN4	0.498647	0.498647	0.0233	KIRC
FOXN2	FOXN3	0.583024	0.583024	0.0109	KIRC
FOXN2	FOXO1	0.495071	0.495071	0.0245	KIRC
FOXN2	FOXO3	0.452853	0.452853	0.0351	KIRC
FOXN3	FOXO1	0.655816	0.655816	0.0041	KIRC
FOXN3	FOXO3	0.529242	0.529242	0.018	KIRC
FOXN3	FOXO4	0.496569	0.496569	0.0241	KIRC
FOXO1	FOXO3	0.486123	0.486123	0.026	KIRC
FOXO1	FOXP1	0.506025	0.506025	0.022	KIRC
FOXO3	FOXO4	0.530403	0.530403	0.0178	KIRC
FOXA1	FOXF2	0.461053	0.461053	0.0329	KIRP
FOXA1	FOXH1	0.720092	0.720092	0.0013	KIRP
FOXA1	FOXM1	0.427789	0.427789	0.0445	KIRP
FOXA1	FOXN1	0.48644	0.48644	0.025	KIRP
FOXC1	FOXP4	0.439842	0.439842	0.0399	KIRP
FOXC2	FOXD2	0.439753	0.439753	0.0399	KIRP
FOXC2	FOXF1	0.523553	0.523553	0.0184	KIRP
FOXC2	FOXL1	0.687252	0.687252	0.0019	KIRP
FOXC2	FOXS1	0.549888	0.549888	0.0137	KIRP
FOXD1	FOXD2	0.574442	0.574442	0.0107	KIRP
FOXD1	FOXF2	0.549139	0.549139	0.0137	KIRP
FOXD1	FOXM1	0.421411	0.421411	0.0473	KIRP
FOXD1	FOXS1	0.439586	0.439586	0.04	KIRP
FOXD2	FOXF2	0.47775	0.47775	0.0278	KIRP
FOXD2	FOXM1	0.567907	0.567907	0.0116	KIRP
FOXD2	FOXS1	0.466272	0.466272	0.0318	KIRP
FOXD4	FOXD4L1	0.642654	0.642654	0.0042	KIRP
FOXD4L1	FOXF2	0.535298	0.535298	0.016	KIRP
FOXF1	FOXL1	0.423752	0.423752	0.0463	KIRP
FOXF2	FOXI3	0.466185	0.466185	0.0318	KIRP
FOXH1	FOXN1	0.443671	0.443671	0.0387	KIRP
FOXI1	FOXI2	0.91918	0.91918	0	KIRP
FOXJ2	FOXJ3	0.475747	0.475747	0.0286	KIRP
FOXJ2	FOXK1	0.44922	0.44922	0.037	KIRP
FOXJ2	FOXN2	0.556308	0.556308	0.0132	KIRP
FOXJ2	FOXN3	0.43228	0.43228	0.0431	KIRP
FOXJ2	FOXO1	0.466299	0.466299	0.0318	KIRP
FOXJ2	FOXO3	0.574324	0.574324	0.0107	KIRP
FOXJ3	FOXN2	0.504623	0.504623	0.0214	KIRP
FOXJ3	FOXO3	0.441525	0.441525	0.0396	KIRP
FOXN2	FOXN3	0.484466	0.484466	0.0258	KIRP
FOXN2	FOXO1	0.476631	0.476631	0.0281	KIRP
FOXN2	FOXO3	0.517648	0.517648	0.0193	KIRP
FOXN3	FOXO1	0.601649	0.601649	0.0068	KIRP
FOXN3	FOXO3	0.445305	0.445305	0.0383	KIRP
FOXO1	FOXO3	0.51749	0.51749	0.0193	KIRP
FOXO3	FOXO4	0.500059	0.500059	0.0224	KIRP
FOXA2	FOXS1	-0.420156	0.420156	0.0455	LIHC
FOXB1	FOXF2	0.470655	0.470655	0.0281	LIHC
FOXC2	FOXF1	0.495733	0.495733	0.0211	LIHC
FOXC2	FOXS1	0.497734	0.497734	0.0206	LIHC
FOXD1	FOXD3	0.421256	0.421256	0.0451	LIHC
FOXD1	FOXF2	0.504829	0.504829	0.0193	LIHC
FOXD1	FOXG1	0.439261	0.439261	0.0383	LIHC
FOXD1	FOXL2	0.486701	0.486701	0.0229	LIHC
FOXD2	FOXM1	0.430243	0.430243	0.0421	LIHC
FOXD2	FOXN4	0.416492	0.416492	0.0472	LIHC
FOXD4	FOXD4L1	0.454011	0.454011	0.0324	LIHC
FOXD4	FOXF2	0.457899	0.457899	0.0315	LIHC
FOXF1	FOXF2	0.462584	0.462584	0.0299	LIHC
FOXF1	FOXL1	0.561632	0.561632	0.0104	LIHC
FOXF1	FOXS1	0.637931	0.637931	0.0039	LIHC
FOXF2	FOXL1	0.513335	0.513335	0.0177	LIHC
FOXF2	FOXS1	0.506487	0.506487	0.0191	LIHC
FOXJ2	FOXO3	0.472412	0.472412	0.0276	LIHC
FOXJ2	FOXO4	0.431321	0.431321	0.0416	LIHC
FOXJ3	FOXK1	0.573789	0.573789	0.0095	LIHC
FOXJ3	FOXK2	0.502068	0.502068	0.0199	LIHC
FOXJ3	FOXM1	0.548072	0.548072	0.012	LIHC
FOXJ3	FOXO3	0.56678	0.56678	0.0101	LIHC
FOXJ3	FOXO4	0.427725	0.427725	0.0429	LIHC
FOXK1	FOXK2	0.442277	0.442277	0.0374	LIHC
FOXK1	FOXM1	0.5734	0.5734	0.0095	LIHC
FOXK2	FOXM1	0.564539	0.564539	0.0103	LIHC
FOXL1	FOXS1	0.576138	0.576138	0.0092	LIHC
FOXM1	FOXN2	0.444931	0.444931	0.0361	LIHC
FOXN2	FOXO3	0.479435	0.479435	0.0252	LIHC
FOXN3	FOXO3	0.474464	0.474464	0.0268	LIHC
FOXN3	FOXO4	0.425722	0.425722	0.0436	LIHC
FOXA1	FOXA2	-0.362238	0.362238	0.0379	LUAD
FOXA1	FOXI3	0.369232	0.369232	0.0348	LUAD
FOXA2	FOXM1	-0.438684	0.438684	0.0166	LUAD
FOXC2	FOXL1	0.502627	0.502627	0.008	LUAD
FOXC2	FOXS1	0.391563	0.391563	0.0273	LUAD
FOXD4	FOXD4L1	0.623678	0.623678	0.0012	LUAD
FOXF1	FOXO1	0.442061	0.442061	0.0161	LUAD
FOXF1	FOXS1	0.459132	0.459132	0.0135	LUAD
FOXF2	FOXM1	-0.388255	0.388255	0.0283	LUAD
FOXF2	FOXQ1	0.420819	0.420819	0.0206	LUAD
FOXJ3	FOXO6	0.34533	0.34533	0.0459	LUAD
FOXJ3	FOXP2	0.374816	0.374816	0.032	LUAD
FOXK2	FOXM1	0.495823	0.495823	0.0086	LUAD
FOXL1	FOXS1	0.406068	0.406068	0.024	LUAD
FOXO1	FOXP1	0.545711	0.545711	0.0044	LUAD
FOXO4	FOXP4	0.39986	0.39986	0.0253	LUAD
FOXO6	FOXP4	0.375955	0.375955	0.0316	LUAD
FOXA1	FOXJ3	0.29402	0.29402	0.0462	LUSC
FOXA2	FOXE1	-0.350336	0.350336	0.0217	LUSC
FOXA2	FOXP1	0.30399	0.30399	0.0406	LUSC
FOXC1	FOXE1	-0.352232	0.352232	0.0214	LUSC
FOXC1	FOXI1	0.288844	0.288844	0.049	LUSC
FOXC1	FOXN2	-0.290046	0.290046	0.0485	LUSC
FOXC1	FOXP1	0.383433	0.383433	0.0156	LUSC
FOXC1	FOXP4	0.37331	0.37331	0.0172	LUSC
FOXC2	FOXS1	0.343912	0.343912	0.0232	LUSC
FOXD1	FOXE1	0.373157	0.373157	0.0172	LUSC
FOXD2	FOXD3	0.308126	0.308126	0.038	LUSC
FOXD2	FOXE3	0.402077	0.402077	0.0124	LUSC
FOXD4	FOXD4L1	0.51418	0.51418	0.0043	LUSC
FOXD4L1	FOXD4L3	0.313235	0.313235	0.0358	LUSC
FOXD4L4	FOXD4L5	0.811447	0.811447	0.0008	LUSC
FOXE1	FOXI1	-0.298987	0.298987	0.0432	LUSC
FOXE1	FOXJ1	-0.296049	0.296049	0.045	LUSC
FOXE1	FOXK2	0.356879	0.356879	0.0201	LUSC
FOXE1	FOXM1	0.31852	0.31852	0.0331	LUSC
FOXE1	FOXN1	0.402477	0.402477	0.0123	LUSC
FOXE1	FOXN2	0.345034	0.345034	0.0229	LUSC
FOXE1	FOXP1	-0.374527	0.374527	0.0167	LUSC
FOXE1	FOXP2	0.369472	0.369472	0.0176	LUSC
FOXE3	FOXO6	0.334888	0.334888	0.0266	LUSC
FOXF1	FOXP3	0.300803	0.300803	0.0421	LUSC
FOXF2	FOXL1	0.308349	0.308349	0.0379	LUSC
FOXF2	FOXL2	0.301978	0.301978	0.0416	LUSC
FOXF2	FOXQ1	0.59679	0.59679	0.0019	LUSC
FOXI1	FOXI2	0.355304	0.355304	0.021	LUSC
FOXI2	FOXP4	0.295419	0.295419	0.0454	LUSC
FOXJ2	FOXM1	0.491389	0.491389	0.0054	LUSC
FOXJ3	FOXK2	0.309399	0.309399	0.037	LUSC
FOXJ3	FOXO6	0.52954	0.52954	0.004	LUSC
FOXJ3	FOXP4	0.366347	0.366347	0.018	LUSC
FOXK1	FOXO3	0.323159	0.323159	0.0317	LUSC
FOXK2	FOXM1	0.40765	0.40765	0.0115	LUSC
FOXL1	FOXS1	0.327819	0.327819	0.0292	LUSC
FOXN2	FOXP4	-0.307211	0.307211	0.0385	LUSC
FOXO3	FOXO4	0.364909	0.364909	0.0184	LUSC
FOXO3	FOXP1	0.290316	0.290316	0.0484	LUSC
FOXO3	FOXP4	0.309769	0.309769	0.0369	LUSC
FOXO4	FOXO6	0.30495	0.30495	0.0396	LUSC
FOXO4	FOXP1	0.306071	0.306071	0.039	LUSC
FOXO6	FOXP4	0.454346	0.454346	0.0073	LUSC
FOXP1	FOXP3	0.474856	0.474856	0.0057	LUSC
FOXP1	FOXP4	0.339819	0.339819	0.0249	LUSC
FOXP1	FOXS1	0.305114	0.305114	0.0394	LUSC
FOXP3	FOXS1	0.401335	0.401335	0.0124	LUSC
FOXA1	FOXN2	0.473067	0.473067	0.0415	PRAD
FOXC1	FOXD2	0.500638	0.500638	0.0346	PRAD
FOXC1	FOXN3	0.47471	0.47471	0.0413	PRAD
FOXC1	FOXP2	0.613175	0.613175	0.0129	PRAD
FOXD4	FOXD4L1	0.594499	0.594499	0.0156	PRAD
FOXF1	FOXO1	0.601669	0.601669	0.0143	PRAD
FOXF1	FOXP2	0.606627	0.606627	0.0139	PRAD
FOXF2	FOXL1	0.500536	0.500536	0.0346	PRAD
FOXI1	FOXI2	0.452819	0.452819	0.0485	PRAD
FOXI1	FOXQ1	0.533991	0.533991	0.0258	PRAD
FOXI2	FOXQ1	0.497924	0.497924	0.0351	PRAD
FOXJ1	FOXN4	0.533146	0.533146	0.026	PRAD
FOXJ2	FOXJ3	0.53278	0.53278	0.0261	PRAD
FOXJ2	FOXK1	0.480274	0.480274	0.0391	PRAD
FOXJ2	FOXN2	0.520776	0.520776	0.0285	PRAD
FOXJ2	FOXO3	0.513304	0.513304	0.0311	PRAD
FOXJ3	FOXK1	0.511221	0.511221	0.0316	PRAD
FOXK1	FOXN2	0.463392	0.463392	0.0446	PRAD
FOXN2	FOXN3	0.462285	0.462285	0.0449	PRAD
FOXN2	FOXO3	0.598522	0.598522	0.0148	PRAD
FOXN3	FOXP2	0.46826	0.46826	0.0428	PRAD
FOXO1	FOXP2	0.525962	0.525962	0.0274	PRAD
FOXA2	FOXP4	0.519215	0.519215	0.0185	READ
FOXD3	FOXD4	0.488506	0.488506	0.024	READ
FOXD4	FOXD4L1	0.437932	0.437932	0.0374	READ
FOXD4L4	FOXD4L5	0.567153	0.567153	0.0116	READ
FOXF1	FOXP3	0.578608	0.578608	0.0105	READ
FOXF2	FOXP3	0.525971	0.525971	0.0177	READ
FOXI2	FOXP3	0.414321	0.414321	0.0467	READ
FOXJ2	FOXJ3	0.538029	0.538029	0.0156	READ
FOXJ3	FOXN2	0.446466	0.446466	0.0347	READ
FOXJ3	FOXN3	0.514115	0.514115	0.0192	READ
FOXK1	FOXM1	0.417563	0.417563	0.0455	READ
FOXK1	FOXP4	0.428921	0.428921	0.0397	READ
FOXN2	FOXN3	0.439378	0.439378	0.0371	READ
FOXN2	FOXO3	0.487975	0.487975	0.0241	READ
FOXN3	FOXO1	0.507933	0.507933	0.0201	READ
FOXN3	FOXO3	0.542168	0.542168	0.0152	READ
FOXO3	FOXO4	0.41074	0.41074	0.0479	READ
FOXA2	FOXO6	0.347847	0.347847	0.0447	STAD
FOXA2	FOXP2	-0.342338	0.342338	0.0475	STAD
FOXB1	FOXD4L4	0.420874	0.420874	0.0215	STAD
FOXB1	FOXI3	0.383646	0.383646	0.0316	STAD
FOXB1	FOXN4	0.366584	0.366584	0.0382	STAD
FOXB1	FOXR1	0.370426	0.370426	0.0359	STAD
FOXB2	FOXI2	0.392755	0.392755	0.0286	STAD
FOXB2	FOXR1	0.528869	0.528869	0.0077	STAD
FOXC2	FOXD3	0.363316	0.363316	0.0396	STAD
FOXC2	FOXS1	0.506458	0.506458	0.01	STAD
FOXD2	FOXE3	0.389221	0.389221	0.0302	STAD
FOXD2	FOXM1	0.348039	0.348039	0.0445	STAD
FOXD2	FOXP2	-0.337437	0.337437	0.0499	STAD
FOXD2	FOXP4	0.393614	0.393614	0.0285	STAD
FOXD3	FOXI3	0.339511	0.339511	0.0487	STAD
FOXD4	FOXD4L1	0.541609	0.541609	0.0069	STAD
FOXD4	FOXD4L3	0.355187	0.355187	0.0421	STAD
FOXD4L1	FOXD4L3	0.511846	0.511846	0.0092	STAD
FOXD4L1	FOXD4L6	0.511279	0.511279	0.0093	STAD
FOXD4L3	FOXD4L6	0.48536	0.48536	0.0123	STAD
FOXD4L4	FOXI3	0.355895	0.355895	0.0419	STAD
FOXD4L6	FOXR1	0.39085	0.39085	0.0295	STAD
FOXF1	FOXO4	0.364351	0.364351	0.0389	STAD
FOXF1	FOXS1	0.487137	0.487137	0.0121	STAD
FOXG1	FOXR1	0.403204	0.403204	0.0257	STAD
FOXG1	FOXR2	0.509838	0.509838	0.0095	STAD
FOXI3	FOXN4	0.378472	0.378472	0.0333	STAD
FOXJ3	FOXN2	0.437213	0.437213	0.0183	STAD
FOXK1	FOXO4	0.345363	0.345363	0.0457	STAD
FOXK2	FOXM1	0.478001	0.478001	0.0135	STAD
FOXM1	FOXN3	-0.489427	0.489427	0.012	STAD
FOXM1	FOXP4	0.339901	0.339901	0.0484	STAD
FOXN4	FOXO6	0.40478	0.40478	0.0252	STAD
FOXO1	FOXP1	0.392257	0.392257	0.0287	STAD
FOXO6	FOXP4	0.4569	0.4569	0.0165	STAD
FOXP2	FOXS1	0.358083	0.358083	0.0412	STAD
FOXA2	FOXJ1	0.457369	0.457369	0.0409	THCA
FOXC1	FOXF1	0.455699	0.455699	0.0418	THCA
FOXC2	FOXL1	0.719447	0.719447	0.0018	THCA
FOXC2	FOXS1	0.553503	0.553503	0.0185	THCA
FOXD4	FOXD4L1	0.495729	0.495729	0.0297	THCA
FOXD4L1	FOXR1	0.47053	0.47053	0.0365	THCA
FOXE1	FOXJ3	0.532181	0.532181	0.0217	THCA
FOXE1	FOXP2	0.46907	0.46907	0.0365	THCA
FOXJ1	FOXP2	0.550909	0.550909	0.0189	THCA
FOXJ2	FOXK1	0.468179	0.468179	0.0368	THCA
FOXJ2	FOXN2	0.493104	0.493104	0.0306	THCA
FOXJ2	FOXN3	0.575002	0.575002	0.0146	THCA
FOXJ2	FOXO3	0.588961	0.588961	0.012	THCA
FOXJ3	FOXK1	0.447173	0.447173	0.0447	THCA
FOXJ3	FOXN2	0.520771	0.520771	0.0239	THCA
FOXJ3	FOXO1	0.597314	0.597314	0.0112	THCA
FOXJ3	FOXO3	0.627339	0.627339	0.0081	THCA
FOXK1	FOXN3	0.494913	0.494913	0.0303	THCA
FOXL1	FOXS1	0.517521	0.517521	0.0246	THCA
FOXN2	FOXO3	0.585931	0.585931	0.0125	THCA
FOXN3	FOXO3	0.563217	0.563217	0.0168	THCA
FOXN3	FOXO6	-0.478163	0.478163	0.0346	THCA
FOXO1	FOXO3	0.49209	0.49209	0.0307	THCA
FOXO4	FOXP4	0.542567	0.542567	0.0201	THCA
FOXP2	FOXQ1	-0.462265	0.462265	0.0387	THCA
FOXA2	FOXL1	0.389999	0.389999	0.0381	UCEC
FOXD4	FOXD4L1	0.503003	0.503003	0.0143	UCEC
FOXF1	FOXF2	0.375246	0.375246	0.0428	UCEC
FOXF1	FOXL1	0.586779	0.586779	0.0051	UCEC
FOXF1	FOXS1	0.426615	0.426615	0.028	UCEC
FOXF2	FOXL1	0.447742	0.447742	0.0243	UCEC
FOXI3	FOXO6	0.391646	0.391646	0.0375	UCEC
FOXJ1	FOXN4	0.570134	0.570134	0.0067	UCEC
FOXJ3	FOXK1	0.455477	0.455477	0.0227	UCEC
FOXJ3	FOXM1	0.499527	0.499527	0.0147	UCEC
FOXJ3	FOXN2	0.522989	0.522989	0.012	UCEC
FOXK1	FOXM1	0.447523	0.447523	0.0243	UCEC
FOXK2	FOXM1	0.466087	0.466087	0.0204	UCEC
FOXL2	FOXS1	0.465969	0.465969	0.0204	UCEC
FOXN1	FOXO6	0.378905	0.378905	0.0416	UCEC
FOXN2	FOXN3	0.441524	0.441524	0.0255	UCEC
FOXN2	FOXO1	0.383195	0.383195	0.0407	UCEC
FOXN2	FOXO3	0.56214	0.56214	0.0072	UCEC
FOXN3	FOXO3	0.521796	0.521796	0.0122	UCEC
FOXO6	FOXP4	0.50595	0.50595	0.0141	UCEC

## Sheet: Table S5
Table S5. Detailed information of normal specific co expression pairs
gene1	gene2	cor	abs_cor	random_p	cacner
FOXA1	FOXC1	0.744799	0.744799	0.0328	BLCA
FOXA1	FOXJ2	-0.832492	0.832492	0.0097	BLCA
FOXA1	FOXK2	0.752971	0.752971	0.0292	BLCA
FOXA1	FOXN3	-0.845322	0.845322	0.008	BLCA
FOXA1	FOXP1	-0.759694	0.759694	0.0273	BLCA
FOXA1	FOXP2	-0.902684	0.902684	0.0025	BLCA
FOXA3	FOXD2	0.759373	0.759373	0.0273	BLCA
FOXA3	FOXD4L1	0.775429	0.775429	0.0228	BLCA
FOXA3	FOXG1	0.771707	0.771707	0.0234	BLCA
FOXA3	FOXH1	0.789455	0.789455	0.0192	BLCA
FOXA3	FOXJ1	0.822371	0.822371	0.011	BLCA
FOXA3	FOXN4	0.704695	0.704695	0.0494	BLCA
FOXB1	FOXS1	0.708899	0.708899	0.0473	BLCA
FOXC1	FOXQ1	0.747387	0.747387	0.0313	BLCA
FOXD2	FOXG1	0.860935	0.860935	0.006	BLCA
FOXD2	FOXH1	0.735743	0.735743	0.0369	BLCA
FOXD2	FOXN4	0.817968	0.817968	0.012	BLCA
FOXD4	FOXO4	-0.704104	0.704104	0.0495	BLCA
FOXD4L3	FOXR2	0.750488	0.750488	0.03	BLCA
FOXD4L5	FOXH1	0.732989	0.732989	0.0379	BLCA
FOXD4L6	FOXO4	-0.710456	0.710456	0.0464	BLCA
FOXF1	FOXN1	-0.710637	0.710637	0.0463	BLCA
FOXG1	FOXH1	0.861479	0.861479	0.0058	BLCA
FOXG1	FOXN4	0.939693	0.939693	0.0008	BLCA
FOXH1	FOXJ1	0.834981	0.834981	0.0093	BLCA
FOXH1	FOXN4	0.81324	0.81324	0.0127	BLCA
FOXJ1	FOXK2	0.738126	0.738126	0.036	BLCA
FOXJ2	FOXK1	0.835455	0.835455	0.0092	BLCA
FOXJ2	FOXP1	0.850445	0.850445	0.0076	BLCA
FOXJ2	FOXP2	0.926259	0.926259	0.0015	BLCA
FOXJ2	FOXQ1	-0.736585	0.736585	0.0365	BLCA
FOXJ3	FOXO4	0.786154	0.786154	0.0198	BLCA
FOXK1	FOXN3	0.752421	0.752421	0.0293	BLCA
FOXK1	FOXO4	0.735905	0.735905	0.0368	BLCA
FOXK1	FOXP1	0.739861	0.739861	0.0351	BLCA
FOXK2	FOXP2	-0.756256	0.756256	0.0285	BLCA
FOXN1	FOXN3	-0.753828	0.753828	0.029	BLCA
FOXN1	FOXO1	-0.708786	0.708786	0.0475	BLCA
FOXN1	FOXP1	-0.785921	0.785921	0.0198	BLCA
FOXN3	FOXO4	0.785256	0.785256	0.0198	BLCA
FOXN3	FOXP1	0.824226	0.824226	0.0106	BLCA
FOXN3	FOXQ1	-0.746632	0.746632	0.0318	BLCA
FOXO4	FOXP2	0.712258	0.712258	0.0458	BLCA
FOXP1	FOXP2	0.830231	0.830231	0.0098	BLCA
FOXP2	FOXQ1	-0.796744	0.796744	0.0168	BLCA
FOXA1	FOXI1	0.688576	0.688576	0.0366	BRCA
FOXA1	FOXK2	0.67841	0.67841	0.0404	BRCA
FOXA1	FOXO6	0.728784	0.728784	0.0242	BRCA
FOXI1	FOXK2	0.720974	0.720974	0.0268	BRCA
FOXK2	FOXO6	0.706167	0.706167	0.031	BRCA
FOXK2	FOXP3	0.660655	0.660655	0.047	BRCA
FOXN1	FOXQ1	0.734438	0.734438	0.0227	BRCA
FOXN2	FOXO6	-0.765177	0.765177	0.0139	BRCA
FOXN2	FOXP2	0.769105	0.769105	0.0126	BRCA
FOXN3	FOXO6	-0.796514	0.796514	0.0084	BRCA
FOXO6	FOXP2	-0.745008	0.745008	0.0189	BRCA
FOXA1	FOXA3	0.664131	0.664131	0.0284	COAD
FOXA1	FOXD2	0.85864	0.85864	0.0012	COAD
FOXA1	FOXF2	-0.617138	0.617138	0.0438	COAD
FOXA1	FOXL1	0.746812	0.746812	0.011	COAD
FOXA1	FOXO6	-0.64053	0.64053	0.0348	COAD
FOXA1	FOXP2	-0.636705	0.636705	0.0362	COAD
FOXA2	FOXA3	0.658611	0.658611	0.0301	COAD
FOXA3	FOXD2	0.620093	0.620093	0.043	COAD
FOXA3	FOXF2	-0.615808	0.615808	0.0441	COAD
FOXA3	FOXN3	-0.606824	0.606824	0.0471	COAD
FOXA3	FOXN4	-0.602842	0.602842	0.0484	COAD
FOXA3	FOXO6	-0.716663	0.716663	0.0166	COAD
FOXC1	FOXC2	0.831026	0.831026	0.0028	COAD
FOXC2	FOXS1	0.705248	0.705248	0.0192	COAD
FOXD2	FOXL1	0.630393	0.630393	0.039	COAD
FOXD3	FOXF1	0.681916	0.681916	0.0244	COAD
FOXD3	FOXF2	0.650503	0.650503	0.0317	COAD
FOXD3	FOXO6	0.618229	0.618229	0.0432	COAD
FOXD3	FOXP2	0.74481	0.74481	0.0114	COAD
FOXF1	FOXJ2	0.672574	0.672574	0.0262	COAD
FOXF1	FOXO6	0.782504	0.782504	0.0072	COAD
FOXF1	FOXP2	0.861011	0.861	0.0011	COAD
FOXF2	FOXJ2	0.725086	0.725086	0.0151	COAD
FOXF2	FOXN3	0.651647	0.651647	0.0314	COAD
FOXF2	FOXO6	0.832798	0.832798	0.0028	COAD
FOXF2	FOXP2	0.915894	0.916	0.0003	COAD
FOXJ2	FOXK1	0.715572	0.715572	0.0169	COAD
FOXJ2	FOXO6	0.752742	0.752742	0.0098	COAD
FOXJ2	FOXP1	0.84235	0.84235	0.002	COAD
FOXJ2	FOXP2	0.718924	0.718924	0.0161	COAD
FOXJ3	FOXO1	0.662754	0.662754	0.0285	COAD
FOXK1	FOXO3	0.606856	0.606856	0.0471	COAD
FOXK1	FOXP1	0.693819	0.693819	0.0219	COAD
FOXN3	FOXO6	0.687869	0.687869	0.0231	COAD
FOXN4	FOXO6	0.726041	0.726041	0.015	COAD
FOXO1	FOXO3	0.603553	0.603553	0.0482	COAD
FOXO6	FOXP2	0.836521	0.836521	0.0024	COAD
FOXA1	FOXA2	0.786339	0.786339	0.0455	ESCA
FOXA1	FOXD3	-0.777674	0.777674	0.0495	ESCA
FOXA1	FOXF2	-0.797943	0.797943	0.0422	ESCA
FOXA2	FOXC1	-0.788512	0.788512	0.045	ESCA
FOXA3	FOXC1	-0.821831	0.821831	0.0331	ESCA
FOXB1	FOXD4L3	0.797402	0.797402	0.0422	ESCA
FOXB1	FOXJ1	0.963815	0.963815	0.0034	ESCA
FOXB1	FOXN4	0.842145	0.842145	0.0253	ESCA
FOXB1	FOXP3	0.837463	0.837463	0.0266	ESCA
FOXB1	FOXR1	0.994811	0.995	0.0005	ESCA
FOXC1	FOXK2	0.853979	0.853979	0.0223	ESCA
FOXC1	FOXP4	-0.797954	0.797954	0.0422	ESCA
FOXD1	FOXD4L4	0.87732	0.87732	0.0169	ESCA
FOXD1	FOXH1	0.803794	0.803794	0.0398	ESCA
FOXD2	FOXD4	0.927559	0.927559	0.0074	ESCA
FOXD2	FOXE3	0.956781	0.956781	0.0041	ESCA
FOXD3	FOXF1	0.927208	0.927208	0.0074	ESCA
FOXD3	FOXO1	0.797403	0.797403	0.0422	ESCA
FOXD3	FOXS1	0.785707	0.785707	0.0458	ESCA
FOXD4	FOXE3	0.986092	0.986	0.0013	ESCA
FOXD4	FOXH1	0.908348	0.908348	0.0105	ESCA
FOXD4L1	FOXE3	0.931918	0.931918	0.0071	ESCA
FOXD4L1	FOXH1	0.945164	0.945164	0.0051	ESCA
FOXD4L1	FOXK1	0.807052	0.807052	0.039	ESCA
FOXD4L3	FOXP3	0.879864	0.879864	0.0164	ESCA
FOXD4L4	FOXH1	0.784728	0.784728	0.0464	ESCA
FOXE3	FOXH1	0.892076	0.892076	0.014	ESCA
FOXE3	FOXK1	0.80245	0.80245	0.0401	ESCA
FOXE3	FOXO4	0.794801	0.794801	0.0431	ESCA
FOXF1	FOXO1	0.914938	0.914938	0.0091	ESCA
FOXF1	FOXP2	0.860875	0.860875	0.0206	ESCA
FOXF2	FOXO1	0.810788	0.810788	0.0378	ESCA
FOXH1	FOXK1	0.834612	0.834612	0.0284	ESCA
FOXJ1	FOXP3	0.800539	0.800539	0.0411	ESCA
FOXJ1	FOXR1	0.963604	0.963604	0.0034	ESCA
FOXJ2	FOXK1	0.80842	0.80842	0.0389	ESCA
FOXJ2	FOXO4	0.812201	0.812201	0.037	ESCA
FOXJ2	FOXP1	0.862761	0.862761	0.0201	ESCA
FOXJ3	FOXL1	0.869762	0.869762	0.0188	ESCA
FOXJ3	FOXP1	0.856899	0.856899	0.0218	ESCA
FOXK1	FOXO4	0.911424	0.911424	0.0101	ESCA
FOXK2	FOXP2	0.80039	0.80039	0.0411	ESCA
FOXN3	FOXO3	0.869265	0.869265	0.019	ESCA
FOXN3	FOXP1	0.828893	0.828893	0.0301	ESCA
FOXN4	FOXR1	0.863868	0.863868	0.0198	ESCA
FOXO1	FOXP2	0.805485	0.805485	0.0395	ESCA
FOXO3	FOXP1	0.850187	0.850187	0.0228	ESCA
FOXP3	FOXR1	0.807826	0.807826	0.0389	ESCA
FOXA1	FOXA3	0.592874	0.592874	0.0489	HNSC
FOXA3	FOXI1	0.65144	0.65144	0.0265	HNSC
FOXA3	FOXN4	0.673057	0.673057	0.022	HNSC
FOXC1	FOXE1	-0.625035	0.625035	0.0354	HNSC
FOXC1	FOXI1	0.858186	0.858	0.0016	HNSC
FOXC1	FOXN1	-0.637826	0.637826	0.0319	HNSC
FOXC1	FOXP1	0.822248	0.822	0.0023	HNSC
FOXC1	FOXP4	0.803722	0.803722	0.0036	HNSC
FOXC2	FOXD3	0.703214	0.703214	0.0164	HNSC
FOXC2	FOXE1	-0.651331	0.651331	0.0265	HNSC
FOXE1	FOXI1	-0.589703	0.589703	0.0498	HNSC
FOXE1	FOXL1	-0.630032	0.630032	0.0341	HNSC
FOXE1	FOXO6	-0.593462	0.593462	0.0484	HNSC
FOXF1	FOXF2	0.630572	0.630572	0.0339	HNSC
FOXI1	FOXP1	0.723199	0.723199	0.0124	HNSC
FOXI1	FOXP4	0.761234	0.761234	0.0067	HNSC
FOXJ1	FOXN4	0.895582	0.896	0.0008	HNSC
FOXJ3	FOXO1	0.740229	0.740229	0.0093	HNSC
FOXK1	FOXK2	0.697728	0.697728	0.0177	HNSC
FOXL1	FOXO6	0.59433	0.59433	0.048	HNSC
FOXM1	FOXN1	0.740161	0.740161	0.0093	HNSC
FOXN1	FOXO6	-0.642563	0.642563	0.03	HNSC
FOXN3	FOXO6	0.67172	0.67172	0.0221	HNSC
FOXO1	FOXO6	0.605635	0.605635	0.043	HNSC
FOXO3	FOXO4	0.632972	0.632972	0.0333	HNSC
FOXO4	FOXO6	0.702337	0.702337	0.0168	HNSC
FOXP1	FOXP4	0.80681	0.80681	0.0032	HNSC
FOXP4	FOXQ1	0.632889	0.632889	0.0333	HNSC
FOXA1	FOXE1	0.675025	0.675025	0.0312	KICH
FOXA2	FOXA3	0.635571	0.635571	0.0462	KICH
FOXA2	FOXD2	-0.726026	0.726026	0.0174	KICH
FOXA3	FOXD2	-0.744069	0.744069	0.0146	KICH
FOXA3	FOXE3	-0.715983	0.715983	0.0198	KICH
FOXA3	FOXO6	0.794937	0.794937	0.0061	KICH
FOXA3	FOXQ1	0.6554	0.6554	0.0372	KICH
FOXC1	FOXK2	0.77511	0.77511	0.0086	KICH
FOXC1	FOXN1	0.738535	0.738535	0.0155	KICH
FOXC1	FOXO4	0.702777	0.702777	0.0226	KICH
FOXC1	FOXP2	0.774721	0.774721	0.0086	KICH
FOXC2	FOXD3	0.642256	0.642256	0.0437	KICH
FOXC2	FOXL1	0.629572	0.629572	0.0484	KICH
FOXC2	FOXS1	0.676929	0.676929	0.0306	KICH
FOXD2	FOXJ1	-0.635895	0.635895	0.0462	KICH
FOXD3	FOXG1	0.644717	0.644717	0.0423	KICH
FOXD3	FOXJ2	0.70585	0.70585	0.0223	KICH
FOXD3	FOXN3	0.637883	0.637883	0.0457	KICH
FOXD4L3	FOXN1	0.674429	0.674429	0.0313	KICH
FOXE1	FOXF1	0.732256	0.732256	0.0167	KICH
FOXE3	FOXJ1	-0.726593	0.726593	0.0174	KICH
FOXE3	FOXP2	-0.743068	0.743068	0.0147	KICH
FOXI1	FOXJ2	-0.731862	0.731862	0.0168	KICH
FOXJ2	FOXK1	0.666396	0.666396	0.0347	KICH
FOXJ2	FOXN3	0.775073	0.775073	0.0086	KICH
FOXJ2	FOXO1	0.723207	0.723207	0.0184	KICH
FOXJ2	FOXO3	0.715136	0.715136	0.0199	KICH
FOXJ2	FOXP1	0.634416	0.634416	0.0466	KICH
FOXJ2	FOXP4	0.674763	0.674763	0.0312	KICH
FOXJ3	FOXK1	0.735805	0.735805	0.0161	KICH
FOXJ3	FOXN3	0.871547	0.872	0.0013	KICH
FOXJ3	FOXO4	0.648156	0.648156	0.0404	KICH
FOXJ3	FOXP1	0.637891	0.637891	0.0457	KICH
FOXK1	FOXK2	0.743609	0.743609	0.0147	KICH
FOXK1	FOXN3	0.799296	0.799296	0.0057	KICH
FOXK1	FOXO4	0.804546	0.805	0.0052	KICH
FOXK2	FOXN3	0.676356	0.676356	0.0308	KICH
FOXK2	FOXO4	0.68714	0.68714	0.0273	KICH
FOXK2	FOXP2	0.692227	0.692227	0.0255	KICH
FOXN1	FOXP2	0.699054	0.699054	0.0234	KICH
FOXN3	FOXO4	0.804503	0.804503	0.0052	KICH
FOXO1	FOXO3	0.744092	0.744092	0.0146	KICH
FOXO1	FOXP4	0.676387	0.676387	0.0308	KICH
FOXO3	FOXP1	0.659572	0.659572	0.0367	KICH
FOXO3	FOXP4	0.664208	0.664208	0.0352	KICH
FOXA2	FOXA3	0.625718	0.625718	0.0325	KIRC
FOXA2	FOXC1	0.587176	0.587176	0.0451	KIRC
FOXA2	FOXD2	-0.606978	0.606978	0.0377	KIRC
FOXA2	FOXN1	0.666947	0.666947	0.0226	KIRC
FOXA2	FOXO6	0.5899	0.5899	0.0438	KIRC
FOXA2	FOXP2	0.584544	0.584544	0.0463	KIRC
FOXA3	FOXD2	-0.582313	0.582313	0.0477	KIRC
FOXA3	FOXJ1	0.776963	0.776963	0.0058	KIRC
FOXA3	FOXO6	0.726135	0.726135	0.011	KIRC
FOXA3	FOXQ1	0.71432	0.71432	0.0131	KIRC
FOXC1	FOXI1	0.605249	0.605249	0.0382	KIRC
FOXC1	FOXJ1	0.647128	0.647128	0.0278	KIRC
FOXC1	FOXK2	0.6812	0.6812	0.019	KIRC
FOXC1	FOXN1	0.628023	0.628023	0.0324	KIRC
FOXC1	FOXO4	0.611223	0.611223	0.0365	KIRC
FOXC1	FOXP2	0.594193	0.594193	0.0418	KIRC
FOXC2	FOXN3	0.599754	0.599754	0.0399	KIRC
FOXD2	FOXE3	0.738069	0.738069	0.0091	KIRC
FOXD2	FOXI2	0.755036	0.755036	0.0076	KIRC
FOXD2	FOXJ1	-0.66194	0.66194	0.0233	KIRC
FOXD2	FOXP2	-0.734753	0.734753	0.0096	KIRC
FOXD2	FOXP4	0.607396	0.607396	0.0375	KIRC
FOXE3	FOXI2	0.757837	0.757837	0.0075	KIRC
FOXF2	FOXH1	0.624909	0.624909	0.0328	KIRC
FOXF2	FOXI3	0.784585	0.784585	0.0055	KIRC
FOXF2	FOXL2	0.805987	0.805987	0.0036	KIRC
FOXF2	FOXM1	0.754783	0.754783	0.0076	KIRC
FOXF2	FOXR2	0.783657	0.783657	0.0056	KIRC
FOXH1	FOXI3	0.807413	0.807413	0.0035	KIRC
FOXH1	FOXL2	0.743402	0.743402	0.0084	KIRC
FOXH1	FOXR2	0.825781	0.825781	0.002	KIRC
FOXI2	FOXP2	-0.670136	0.670136	0.0219	KIRC
FOXI3	FOXL2	0.914169	0.914	0.0005	KIRC
FOXI3	FOXM1	0.661865	0.661865	0.0233	KIRC
FOXI3	FOXR2	0.969501	0.97	0.0001	KIRC
FOXJ1	FOXP2	0.59188	0.59188	0.0431	KIRC
FOXJ1	FOXQ1	0.643352	0.643352	0.0289	KIRC
FOXJ2	FOXJ3	0.701793	0.701793	0.0158	KIRC
FOXJ2	FOXP1	0.58176	0.58176	0.048	KIRC
FOXL2	FOXM1	0.676665	0.676665	0.0201	KIRC
FOXL2	FOXR2	0.904374	0.904	0.0006	KIRC
FOXM1	FOXR2	0.644578	0.644578	0.0286	KIRC
FOXN1	FOXO6	0.594275	0.594275	0.0418	KIRC
FOXA2	FOXC1	0.678995	0.678995	0.0473	KIRP
FOXA2	FOXO6	0.691262	0.691262	0.0433	KIRP
FOXA2	FOXP2	0.714719	0.714719	0.0354	KIRP
FOXA3	FOXL1	0.739361	0.739361	0.0261	KIRP
FOXA3	FOXO6	0.811414	0.811	0.0093	KIRP
FOXA3	FOXQ1	0.74553	0.74553	0.0245	KIRP
FOXC1	FOXL1	0.721726	0.721726	0.0321	KIRP
FOXC1	FOXN1	0.75421	0.75421	0.0219	KIRP
FOXD1	FOXL1	0.757923	0.758	0.0211	KIRP
FOXD1	FOXP2	0.68487	0.68487	0.0457	KIRP
FOXD2	FOXE3	0.76443	0.764	0.0189	KIRP
FOXD2	FOXP2	-0.689027	0.689027	0.0443	KIRP
FOXD3	FOXP3	0.703559	0.703559	0.0386	KIRP
FOXJ1	FOXL1	0.703301	0.703301	0.0387	KIRP
FOXJ1	FOXP2	0.673962	0.673962	0.0489	KIRP
FOXJ3	FOXN3	0.680884	0.680884	0.047	KIRP
FOXL1	FOXP2	0.699847	0.699847	0.0401	KIRP
FOXO6	FOXQ1	0.69067	0.69067	0.0439	KIRP
FOXC1	FOXC2	0.62105	0.62105	0.029	LIHC
FOXC1	FOXF1	0.669266	0.669	0.0177	LIHC
FOXC1	FOXG1	0.584788	0.584788	0.0429	LIHC
FOXC2	FOXJ1	0.588781	0.588781	0.0416	LIHC
FOXD1	FOXD4L3	0.568623	0.568623	0.0485	LIHC
FOXD3	FOXD4L3	0.617234	0.617234	0.0304	LIHC
FOXD4L6	FOXG1	0.744856	0.745	0.0055	LIHC
FOXI1	FOXR2	0.601714	0.601714	0.0376	LIHC
FOXJ2	FOXK1	0.568543	0.568543	0.0485	LIHC
FOXK2	FOXP1	0.66593	0.66593	0.0185	LIHC
FOXO1	FOXO3	0.632179	0.632179	0.0257	LIHC
FOXO3	FOXP1	0.633737	0.633737	0.0253	LIHC
FOXA1	FOXJ1	0.77973	0.77973	0.0045	LUAD
FOXA1	FOXN1	0.548992	0.548992	0.0466	LUAD
FOXA1	FOXN4	0.724796	0.724796	0.0104	LUAD
FOXA1	FOXO6	0.630333	0.630333	0.0256	LUAD
FOXA1	FOXP2	0.713827	0.713827	0.0113	LUAD
FOXA2	FOXK1	0.586132	0.586132	0.0362	LUAD
FOXA2	FOXN2	-0.645927	0.645927	0.0219	LUAD
FOXA2	FOXO4	0.56791	0.56791	0.042	LUAD
FOXA2	FOXP4	0.599815	0.599815	0.0329	LUAD
FOXB1	FOXP3	0.545014	0.545014	0.0485	LUAD
FOXC1	FOXO1	0.611873	0.611873	0.0294	LUAD
FOXD1	FOXF1	0.5649	0.5649	0.0424	LUAD
FOXE1	FOXI2	0.546473	0.546473	0.0479	LUAD
FOXE1	FOXN4	0.581944	0.581944	0.0376	LUAD
FOXI2	FOXN4	0.539701	0.539701	0.0496	LUAD
FOXJ1	FOXN4	0.711689	0.711689	0.0116	LUAD
FOXJ1	FOXO6	0.648721	0.648721	0.0215	LUAD
FOXJ2	FOXJ3	0.761216	0.761216	0.0062	LUAD
FOXJ2	FOXK1	0.783539	0.784	0.0041	LUAD
FOXJ2	FOXK2	0.673774	0.673774	0.0177	LUAD
FOXJ2	FOXN3	0.76424	0.76424	0.0059	LUAD
FOXJ2	FOXO4	0.738505	0.738505	0.0091	LUAD
FOXJ2	FOXP1	0.642564	0.642564	0.0223	LUAD
FOXJ2	FOXP4	0.596044	0.596044	0.0332	LUAD
FOXJ3	FOXO4	0.690854	0.690854	0.0154	LUAD
FOXJ3	FOXP1	0.824588	0.825	0.002	LUAD
FOXK1	FOXK2	0.668624	0.668624	0.0182	LUAD
FOXK1	FOXN3	0.551523	0.551523	0.0459	LUAD
FOXK1	FOXO4	0.667791	0.667791	0.0183	LUAD
FOXK1	FOXP1	0.552831	0.552831	0.0451	LUAD
FOXK1	FOXP4	0.727287	0.727287	0.0102	LUAD
FOXK2	FOXP1	0.540291	0.540291	0.0496	LUAD
FOXK2	FOXP4	0.661136	0.661136	0.0189	LUAD
FOXN3	FOXO4	0.731794	0.731794	0.0095	LUAD
FOXN4	FOXO6	0.63829	0.63829	0.0234	LUAD
FOXN4	FOXP2	0.549752	0.549752	0.0464	LUAD
FOXO4	FOXP1	0.722636	0.722636	0.0105	LUAD
FOXA1	FOXP2	0.672096	0.672096	0.011	LUSC
FOXC1	FOXC2	0.574317	0.574317	0.0314	LUSC
FOXC1	FOXL1	0.53551	0.53551	0.0425	LUSC
FOXC2	FOXD1	0.636554	0.636554	0.0146	LUSC
FOXC2	FOXD2	0.531402	0.531402	0.044	LUSC
FOXD1	FOXD2	0.627666	0.627666	0.0161	LUSC
FOXD4L3	FOXD4L6	0.520932	0.520932	0.0477	LUSC
FOXD4L3	FOXG1	0.71017	0.71017	0.0077	LUSC
FOXD4L3	FOXP3	0.656471	0.656471	0.0125	LUSC
FOXF1	FOXF2	0.604936	0.604936	0.0232	LUSC
FOXF2	FOXS1	0.554567	0.554567	0.0367	LUSC
FOXG1	FOXP3	0.544445	0.544445	0.0402	LUSC
FOXJ1	FOXN4	0.588544	0.588544	0.0273	LUSC
FOXJ2	FOXJ3	0.846261	0.846261	0.0014	LUSC
FOXJ2	FOXK1	0.757133	0.757133	0.0043	LUSC
FOXJ2	FOXP1	0.686733	0.686733	0.0098	LUSC
FOXJ3	FOXK1	0.747782	0.747782	0.0045	LUSC
FOXJ3	FOXN3	0.772474	0.772474	0.0034	LUSC
FOXJ3	FOXO1	0.584661	0.584661	0.0283	LUSC
FOXJ3	FOXO4	0.583097	0.583097	0.0288	LUSC
FOXJ3	FOXP1	0.667187	0.667187	0.0112	LUSC
FOXK1	FOXN3	0.656198	0.656198	0.0125	LUSC
FOXK1	FOXO4	0.648547	0.648547	0.0135	LUSC
FOXK1	FOXP4	0.528343	0.528343	0.0454	LUSC
FOXK2	FOXO3	0.518234	0.518234	0.0482	LUSC
FOXK2	FOXP4	0.517268	0.517268	0.0486	LUSC
FOXN2	FOXQ1	-0.516353	0.516353	0.0488	LUSC
FOXN3	FOXO4	0.609598	0.609598	0.0218	LUSC
FOXN3	FOXP1	0.675566	0.675566	0.0104	LUSC
FOXO3	FOXP2	0.575251	0.575251	0.0312	LUSC
FOXA1	FOXH1	-0.671454	0.671454	0.0189	PRAD
FOXA1	FOXJ1	-0.793222	0.793222	0.0041	PRAD
FOXA1	FOXP1	0.875356	0.875	0.0004	PRAD
FOXA1	FOXP4	0.698873	0.698873	0.0141	PRAD
FOXA3	FOXN1	0.583302	0.583302	0.0496	PRAD
FOXB2	FOXD1	0.815726	0.816	0.0023	PRAD
FOXB2	FOXG1	0.711482	0.711482	0.012	PRAD
FOXB2	FOXM1	0.679625	0.679625	0.0174	PRAD
FOXB2	FOXO4	-0.644852	0.644852	0.0245	PRAD
FOXC2	FOXF1	0.58745	0.58745	0.0481	PRAD
FOXC2	FOXO1	0.590917	0.590917	0.0465	PRAD
FOXD1	FOXD4	0.709897	0.709897	0.0124	PRAD
FOXD1	FOXG1	0.626751	0.626751	0.031	PRAD
FOXD2	FOXP2	0.633045	0.633045	0.0277	PRAD
FOXD4L4	FOXD4L5	0.741903	0.741903	0.009	PRAD
FOXF1	FOXJ1	-0.6538	0.6538	0.0226	PRAD
FOXF2	FOXJ1	-0.612051	0.612051	0.0372	PRAD
FOXF2	FOXN3	0.61013	0.61013	0.0375	PRAD
FOXH1	FOXJ1	0.70326	0.70326	0.0134	PRAD
FOXH1	FOXJ3	-0.624732	0.624732	0.0318	PRAD
FOXH1	FOXP1	-0.697602	0.697602	0.0141	PRAD
FOXJ1	FOXJ3	-0.658707	0.658707	0.0215	PRAD
FOXJ1	FOXP1	-0.755888	0.755888	0.0079	PRAD
FOXJ3	FOXP1	0.646557	0.646557	0.0241	PRAD
FOXK2	FOXN1	0.60504	0.60504	0.0404	PRAD
FOXK2	FOXP4	0.626523	0.626523	0.0312	PRAD
FOXN1	FOXO6	0.637848	0.637848	0.0266	PRAD
FOXN1	FOXQ1	0.901765	0.902	0	PRAD
FOXO1	FOXO4	0.71333	0.71333	0.0119	PRAD
FOXO6	FOXQ1	0.69996	0.69996	0.0138	PRAD
FOXP1	FOXP4	0.78524	0.78524	0.0048	PRAD
FOXA1	FOXD2	0.862391	0.862391	0.0216	READ
FOXA1	FOXI3	0.877344	0.877344	0.0159	READ
FOXB2	FOXJ3	-0.891282	0.891282	0.0121	READ
FOXB2	FOXK1	-0.862735	0.862735	0.0214	READ
FOXB2	FOXK2	-0.878136	0.878136	0.0157	READ
FOXB2	FOXO3	-0.828202	0.828202	0.0343	READ
FOXB2	FOXP1	-0.873972	0.873972	0.017	READ
FOXC1	FOXJ2	0.849542	0.849542	0.0251	READ
FOXC1	FOXN3	0.870866	0.870866	0.0183	READ
FOXC1	FOXO4	0.815946	0.815946	0.0392	READ
FOXD2	FOXF1	-0.799126	0.799126	0.0463	READ
FOXD2	FOXF2	-0.830248	0.830248	0.0333	READ
FOXD2	FOXP2	-0.831109	0.831109	0.0328	READ
FOXD3	FOXF2	0.906244	0.906244	0.0082	READ
FOXD3	FOXN3	0.871108	0.871108	0.0183	READ
FOXD3	FOXP2	0.968529	0.969	0.0002	READ
FOXD3	FOXS1	0.801438	0.801438	0.0456	READ
FOXD4L1	FOXD4L3	0.836617	0.836617	0.0291	READ
FOXD4L1	FOXP3	0.854634	0.854634	0.0236	READ
FOXD4L1	FOXQ1	0.929678	0.929678	0.0043	READ
FOXD4L3	FOXL1	0.86313	0.86313	0.0213	READ
FOXD4L3	FOXQ1	0.799629	0.799629	0.046	READ
FOXF1	FOXN3	0.86883	0.86883	0.019	READ
FOXF1	FOXO6	0.942817	0.943	0.0023	READ
FOXF1	FOXP2	0.84583	0.84583	0.026	READ
FOXF2	FOXN3	0.857391	0.857391	0.0231	READ
FOXF2	FOXP2	0.927144	0.927144	0.0046	READ
FOXH1	FOXI3	0.81754	0.81754	0.0385	READ
FOXI2	FOXO4	0.846607	0.846607	0.0259	READ
FOXJ2	FOXO4	0.923367	0.923367	0.0055	READ
FOXJ2	FOXP1	0.813807	0.813807	0.0404	READ
FOXJ3	FOXK1	0.913636	0.913636	0.0065	READ
FOXJ3	FOXO1	0.813918	0.813918	0.0403	READ
FOXJ3	FOXP1	0.909494	0.909494	0.0077	READ
FOXK1	FOXO1	0.894733	0.894733	0.0114	READ
FOXK1	FOXO3	0.886975	0.886975	0.0133	READ
FOXK1	FOXP1	0.95974	0.96	0.0008	READ
FOXK2	FOXP1	0.83373	0.83373	0.0313	READ
FOXM1	FOXS1	-0.839699	0.839699	0.0285	READ
FOXN1	FOXP4	0.827973	0.827973	0.0344	READ
FOXN2	FOXP4	-0.813	0.813	0.0405	READ
FOXN3	FOXO6	0.812541	0.812541	0.0406	READ
FOXN3	FOXP2	0.927994	0.927994	0.0044	READ
FOXO1	FOXO3	0.836866	0.836866	0.029	READ
FOXO1	FOXP1	0.799789	0.799789	0.046	READ
FOXO3	FOXP1	0.841314	0.841314	0.0278	READ
FOXP3	FOXQ1	0.881679	0.881679	0.0145	READ
FOXA1	FOXD3	-0.757276	0.757276	0.0273	STAD
FOXA1	FOXF1	-0.711778	0.711778	0.0451	STAD
FOXA1	FOXF2	-0.807383	0.807383	0.0148	STAD
FOXA1	FOXM1	0.860723	0.860723	0.0048	STAD
FOXA1	FOXN3	-0.703543	0.703543	0.049	STAD
FOXA1	FOXP1	-0.760734	0.760734	0.0265	STAD
FOXA1	FOXP2	-0.886798	0.886798	0.0028	STAD
FOXA1	FOXQ1	0.806091	0.806091	0.015	STAD
FOXA2	FOXA3	0.97741	0.977	0.0001	STAD
FOXA2	FOXL1	0.814817	0.814817	0.0131	STAD
FOXA3	FOXL1	0.814686	0.814686	0.0133	STAD
FOXA3	FOXP4	0.846866	0.846866	0.0074	STAD
FOXA3	FOXQ1	0.907495	0.907495	0.0016	STAD
FOXC1	FOXC2	0.837654	0.837654	0.0084	STAD
FOXD2	FOXH1	0.799618	0.799618	0.0161	STAD
FOXD3	FOXJ2	0.735408	0.735408	0.0349	STAD
FOXD3	FOXM1	-0.794799	0.794799	0.0171	STAD
FOXD3	FOXN3	0.713947	0.713947	0.0439	STAD
FOXD3	FOXO6	0.814506	0.814506	0.0133	STAD
FOXD3	FOXP1	0.789469	0.789469	0.0187	STAD
FOXE1	FOXI2	0.913279	0.913279	0.0015	STAD
FOXE1	FOXL2	0.710918	0.710918	0.0455	STAD
FOXF1	FOXJ2	0.759402	0.759402	0.0267	STAD
FOXF1	FOXO1	0.73054	0.73054	0.0371	STAD
FOXF1	FOXO6	0.875636	0.875636	0.0039	STAD
FOXF2	FOXJ2	0.79004	0.79004	0.0184	STAD
FOXF2	FOXO6	0.878597	0.878597	0.0036	STAD
FOXF2	FOXP1	0.798235	0.798235	0.0163	STAD
FOXI2	FOXN1	0.917279	0.917279	0.001	STAD
FOXJ2	FOXJ3	0.740694	0.740694	0.0324	STAD
FOXJ2	FOXK1	0.819777	0.819777	0.0123	STAD
FOXJ2	FOXO6	0.800477	0.800477	0.0159	STAD
FOXJ3	FOXN3	0.745429	0.745429	0.0309	STAD
FOXK1	FOXN3	0.858743	0.858743	0.0051	STAD
FOXK1	FOXO1	0.725427	0.725427	0.0391	STAD
FOXK1	FOXP1	0.769414	0.769414	0.0237	STAD
FOXK1	FOXP2	0.812624	0.812624	0.0139	STAD
FOXL1	FOXP4	0.836908	0.836908	0.0085	STAD
FOXL1	FOXQ1	0.725526	0.725526	0.0391	STAD
FOXL2	FOXN1	0.741708	0.741708	0.0321	STAD
FOXM1	FOXO6	-0.748161	0.748161	0.0303	STAD
FOXM1	FOXP1	-0.765349	0.765349	0.025	STAD
FOXN3	FOXO1	0.727165	0.727165	0.0384	STAD
FOXN3	FOXO6	0.716477	0.716477	0.0427	STAD
FOXO1	FOXO6	0.724728	0.724728	0.0391	STAD
FOXO6	FOXP1	0.796243	0.796243	0.0167	STAD
FOXO6	FOXP2	0.820575	0.820575	0.0119	STAD
FOXP2	FOXQ1	-0.754265	0.754265	0.0282	STAD
FOXB1	FOXI2	0.618629	0.618629	0.0442	THCA
FOXB1	FOXM1	0.754166	0.754166	0.0116	THCA
FOXB1	FOXP3	0.649676	0.649676	0.0343	THCA
FOXB1	FOXP4	-0.607001	0.607001	0.0494	THCA
FOXC1	FOXC2	0.6268	0.6268	0.0414	THCA
FOXD4L3	FOXP3	0.616857	0.616857	0.045	THCA
FOXI2	FOXM1	0.686881	0.686881	0.0237	THCA
FOXI2	FOXP3	0.632441	0.632441	0.0388	THCA
FOXJ2	FOXP2	0.627544	0.627544	0.0408	THCA
FOXJ3	FOXP2	0.781618	0.782	0.0081	THCA
FOXK2	FOXP4	0.648684	0.648684	0.0346	THCA
FOXM1	FOXN2	0.657886	0.657886	0.0324	THCA
FOXM1	FOXP3	0.837	0.837	0.0026	THCA
FOXN2	FOXP3	0.673954	0.673954	0.0275	THCA
FOXO3	FOXP2	0.618107	0.618107	0.0446	THCA
FOXO3	FOXS1	-0.639831	0.639831	0.0375	THCA
FOXO4	FOXP2	0.705809	0.705809	0.0196	THCA
FOXA1	FOXJ1	0.607801	0.607801	0.0454	UCEC
FOXA2	FOXC1	-0.615252	0.615252	0.0426	UCEC
FOXA2	FOXJ1	0.704112	0.704112	0.0172	UCEC
FOXB2	FOXJ1	0.618605	0.618605	0.0413	UCEC
FOXB2	FOXN1	0.807611	0.807611	0.0048	UCEC
FOXC1	FOXC2	0.667779	0.667779	0.0258	UCEC
FOXC1	FOXL1	0.630622	0.630622	0.037	UCEC
FOXC1	FOXL2	-0.599237	0.599237	0.0482	UCEC
FOXC2	FOXD1	0.665702	0.665702	0.0259	UCEC
FOXC2	FOXD3	0.758256	0.758256	0.0087	UCEC
FOXD1	FOXD3	0.799612	0.799612	0.0051	UCEC
FOXD4	FOXE3	0.631642	0.631642	0.0365	UCEC
FOXE3	FOXM1	0.640276	0.640276	0.0334	UCEC
FOXE3	FOXO4	-0.654061	0.654061	0.0294	UCEC
FOXF1	FOXN2	0.626766	0.626766	0.0385	UCEC
FOXH1	FOXN3	-0.633584	0.633584	0.0358	UCEC
FOXI2	FOXL1	0.737945	0.738	0.0116	UCEC
FOXI3	FOXR1	0.648567	0.648567	0.0307	UCEC
FOXJ1	FOXJ2	-0.69138	0.69138	0.0196	UCEC
FOXJ1	FOXN1	0.717812	0.717812	0.0146	UCEC
FOXJ1	FOXN3	-0.767742	0.767742	0.0076	UCEC
FOXJ1	FOXP2	-0.653054	0.653054	0.0296	UCEC
FOXJ1	FOXQ1	0.727511	0.727511	0.0136	UCEC
FOXJ2	FOXP1	0.657791	0.657791	0.0279	UCEC
FOXK1	FOXP4	0.642076	0.642076	0.0329	UCEC
FOXM1	FOXO1	-0.628512	0.628512	0.038	UCEC
FOXM1	FOXP1	-0.658942	0.658942	0.0275	UCEC
FOXN1	FOXQ1	0.638847	0.638847	0.0335	UCEC
FOXN3	FOXO1	0.743617	0.743617	0.0107	UCEC
FOXN3	FOXO4	0.707946	0.707946	0.0161	UCEC
FOXN3	FOXP1	0.745386	0.745386	0.0104	UCEC
FOXN3	FOXP2	0.697387	0.697387	0.0183	UCEC
FOXO1	FOXP1	0.782	0.782008	0.0059	UCEC
FOXO4	FOXP1	0.647334	0.647334	0.0312	UCEC

## Sheet: Table S6
Table S6. Pearson correlation coefficient between Fox genes and drugs (GDSC)
gene	drug_name	cor	pvalue
FOXA1	AZ20	0.237707	2.61002e-13
FOXA1	Cytarabine	0.215822	3.98615e-11
FOXA1	XMD11-85h	0.215246	1.84815e-06
FOXA1	Lenalidomide	0.20595	2.45157e-10
FOXA1	Bleomycin (50 uM)	0.203843	4.77069e-10
FOXA1	Midostaurin	0.22228	3.92084e-11
FOXA1	HG6-64-1	0.273999	3.18065e-16
FOXA1	MIM1	0.281484	1.39927e-17
FOXA1	QL-XI-92	0.232747	1.73542e-12
FOXA1	Vismodegib	0.228304	1.88917e-12
FOXA1	BX795	0.254613	3.49695e-15
FOXA1	PFI-1	0.213659	7.42716e-11
FOXA1	BIX02189	0.262999	1.3088e-15
FOXA1	Dabrafenib	0.258248	1.77171e-14
FOXA1	ICL1100013	0.206651	4.34432e-10
FOXA1	MG-132	0.209953	3.13535e-05
FOXA1	Masitinib	0.205378	5.58053e-10
FOXA1	AZ628	0.28603	8.48571e-09
FOXA1	Y-39983	0.253888	1.33002e-14
FOXA1	CHIR-99021	0.267307	4.26511e-30
FOXA1	Tenovin-6	0.207808	2.9494e-10
FOXA1	Piperlongumine	0.233093	1.17405e-12
FOXA1	HG-5-113-01	0.210237	3.30423e-06
FOXA1	(5Z)-7-Oxozeaenol	0.345211	1.90126e-26
FOXA1	XMD14-99	0.218349	3.83415e-11
FOXA1	Daporinad	0.23043	5.36529e-12
FOXA1	LDN-193189	0.299186	6.98228e-20
FOXA1	KIN001-270	0.213196	1.19635e-10
FOXA1	XMD15-27	0.206295	4.35899e-10
FOXA1	Crizotinib	0.230009	4.08226e-06
FOXA1	ZG-10	0.219413	1.1504e-06
FOXA1	Nutlin-3a (-)	0.232531	7.35858e-13
FOXA1	Lestaurtinib	0.292898	1.02326e-19
FOXA1	NG-25	0.233367	1.55369e-12
FOXA1	Sphingosine Kinase 1 Inhibitor II	0.219418	2.76901e-11
FOXA1	NU7441	0.212093	7.92731e-11
FOXA1	FMK	0.220527	5.8733e-10
FOXA1	TPCA-1	0.224187	1.16848e-11
FOXA1	AZD6738	0.261915	9.10263e-12
FOXA1	Fedratinib	0.22821	4.74679e-12
FOXA1	AZD4547	0.227342	2.99801e-12
FOXA1	Z-LLNle-CHO	0.279117	2.44396e-08
FOXA1	NVP-BHG712	0.247359	6.06166e-14
FOXA1	YK-4-279	0.252811	8.2581e-13
FOXA1	Sunitinib	0.259223	2.49316e-07
FOXA1	AZD7762	0.302448	5.08734e-21
FOXA1	T0901317	0.222324	2.03375e-11
FOXA1	Bortezomib	0.238213	2.57217e-06
FOXA1	TW 37	0.239504	1.75744e-13
FOXA1	SB216763	0.220242	1.2763e-10
FOXA1	Tivozanib	0.212945	1.22965e-10
FOXA1	STF-62247	0.218087	4.58734e-11
FOXA1	XMD8-85	0.321812	1.05933e-10
FOXA1	TGX221	0.235438	2.83227e-06
FOXA1	Parthenolide	0.230808	4.22792e-06
FOXA1	PLX-4720	0.216797	6.15128e-21
FOXA1	Cyclopamine	0.286613	1.0281e-08
FOXA1	BX-912	0.241268	2.47462e-13
FOXA1	GSK269962A	0.220541	1.07072e-15
FOXA1	CMK	0.241035	1.65911e-06
FOXA1	IMD-0354	0.234286	1.26348e-12
FOXA1	Ponatinib	0.254008	3.82203e-14
FOXA1	Cisplatin	0.23109	1.02648e-12
FOXA1	GSK429286A	0.280291	1.33401e-17
FOXA1	TL-1-85	0.289449	1.02705e-18
FOXA1	Foretinib	0.249002	4.50512e-14
FOXA1	IC-87114	0.204657	6.28741e-10
FOXA1	BAY-61-3606	0.201416	2.8181e-09
FOXA1	Obatoclax Mesylate	0.224799	3.65089e-11
FOXA1	Temozolomide	0.207071	4.37349e-10
FOXA1	KIN001-260	0.236524	7.83381e-13
FOXA1	FTY-720	0.201582	1.24349e-09
FOXA1	XMD8-92	0.237797	1.23239e-07
FOXA1	JW-7-24-1	0.204524	6.31333e-10
FOXA1	IPA-3	0.234504	4.15577e-12
FOXA2	Dasatinib	0.203116	6.51506e-05
FOXA2	Z-LLNle-CHO	0.202152	6.33051e-05
FOXA2	QL-VIII-58	0.230485	2.94788e-07
FOXA3	Elesclomol	0.217144	3.2419e-11
FOXA3	Sepantronium bromide	0.216846	1.51334e-10
FOXC1	SU11274	0.250958	2.08703e-14
FOXC1	Olaparib	0.205685	2.64503e-10
FOXC1	kb NB 142-70	0.262298	1.21517e-15
FOXC1	Tenovin-6	0.213441	9.40556e-11
FOXC1	VNLG/124	0.314009	8.11709e-22
FOXC1	GSK1070916	0.272307	6.44737e-16
FOXC1	STF-62247	0.247291	6.78435e-14
FOXC1	QL-XI-92	0.304406	1.14986e-20
FOXC1	Y-39983	0.275654	4.90629e-17
FOXC1	Genentech Cpd 10	0.243089	1.66699e-13
FOXC1	Belinostat	0.243816	3.16232e-13
FOXC1	Refametinib	-0.217651	3.3781e-11
FOXC1	TPCA-1	0.274895	5.55674e-17
FOXC1	CAY10603	0.276122	5.73113e-17
FOXC1	QL-X-138	0.243453	2.08854e-13
FOXC1	KIN001-236	0.343113	4.23372e-26
FOXC1	AT-7519	0.233716	1.96831e-12
FOXC1	Quizartinib	0.306574	5.94337e-21
FOXC1	CP466722	0.232586	1.749e-12
FOXC1	Alisertib	0.245543	1.75921e-13
FOXC1	VX-702	0.248118	2.11282e-14
FOXC1	BIX02189	0.298827	6.73546e-20
FOXC1	Idelalisib	0.23012	3.11589e-12
FOXC1	TAK-715	0.245445	8.97606e-14
FOXC1	NPK76-II-72-1	0.304091	1.46548e-20
FOXC1	Tivozanib	0.247776	5.48628e-14
FOXC1	ACY-1215	0.298276	6.26158e-20
FOXC1	Fedratinib	0.262184	1.49913e-15
FOXC1	Sphingosine Kinase 1 Inhibitor II	0.240135	2.76895e-13
FOXC1	CX-5461	0.242645	2.2266e-13
FOXC1	Cetuximab	-0.216443	1.44976e-10
FOXC1	KIN001-270	0.304577	1.20465e-20
FOXC1	Navitoclax	0.297408	2.63169e-20
FOXC1	TL-2-105	0.348989	4.65151e-27
FOXC1	5-Fluorouracil	0.226722	7.93507e-12
FOXC1	WYE-125132	0.248391	5.93747e-14
FOXC1	Docetaxel	-0.206771	2.02736e-10
FOXC1	Temozolomide	0.203115	9.45968e-10
FOXC1	Venotoclax	0.285214	4.21739e-18
FOXC1	I-BET-762	0.3619	5.43848e-29
FOXC1	Dasatinib	-0.221652	1.26143e-05
FOXC1	Torin 2	0.201301	2.81774e-09
FOXC1	Mirin	0.239175	1.8579e-12
FOXC1	Tubastatin A	0.331197	2.65033e-24
FOXC1	UNC1215	0.276075	4.56025e-17
FOXC1	Tanespimycin	-0.294467	5.83649e-20
FOXC1	XMD13-2	0.290554	6.85076e-19
FOXC1	Brivanib, BMS-540215	0.259969	2.28377e-15
FOXC1	BMS-345541	0.23876	4.29527e-13
FOXC1	AT7867	0.255137	7.43969e-15
FOXC1	PAC-1	0.210544	7.00659e-10
FOXC1	Ruxolitinib	0.240108	3.1443e-13
FOXC1	UNC0642	0.232305	3.27884e-12
FOXC1	WZ3105	0.252735	1.5953e-14
FOXC1	ETP-45835	0.217143	4.36062e-11
FOXC1	XMD15-27	0.267382	3.63222e-16
FOXC1	XMD14-99	0.336589	3.36457e-25
FOXC1	Zibotentan	0.255834	7.95327e-15
FOXC1	TL-1-85	0.296593	1.30063e-19
FOXC1	YM201636	0.27043	1.89889e-16
FOXC1	NVP-BHG712	0.253144	1.49251e-14
FOXC1	NSC319726	0.258051	1.6142e-14
FOXC1	Selisistat	0.22168	2.1574e-11
FOXC1	SNX-2112	0.230936	3.63514e-12
FOXC1	OSI-027	0.250155	4.74077e-14
FOXC1	Amuvatinib	0.26285	1.57252e-15
FOXC1	Daporinad	0.248834	8.41962e-14
FOXC1	SB52334	0.211513	1.80587e-10
FOXC1	OSI-930	0.282644	6.67786e-18
FOXC1	ZSTK474	0.205562	5.7515e-10
FOXC1	Ara-G	0.267258	5.26347e-16
FOXC1	Pemetrexed	0.261423	2.90393e-15
FOXC1	Nilotinib	0.22015	1.22599e-11
FOXC1	BIBF-1120	0.20235	8.84559e-10
FOXC1	AR-42	0.263773	1.66569e-15
FOXC1	Vorinostat	0.263719	3.13828e-16
FOXC1	SGC0946	0.207078	4.36739e-10
FOXC1	T0901317	0.279338	2.12877e-17
FOXC1	PIK-93	0.319241	1.32291e-22
FOXC1	CAY10566	0.237725	7.32986e-13
FOXC1	KIN001-244	0.281922	8.50834e-18
FOXC1	NG-25	0.276623	3.48466e-17
FOXC1	THZ-2-102-1	0.240765	5.59841e-13
FOXC1	GSK429286A	0.25842	4.17337e-15
FOXC1	PI-103	0.268399	4.73091e-16
FOXC1	Masitinib	0.291795	5.01345e-19
FOXC1	Panobinostat	0.25174	3.35311e-14
FOXC1	Tretinoin	0.232494	1.01335e-12
FOXC1	BX-912	0.291888	4.66672e-19
FOXC1	JW-7-24-1	0.277356	2.63349e-17
FOXC1	PD0325901	-0.240321	1.8433e-13
FOXC1	CUDC-101	0.221957	3.15413e-11
FOXC1	KIN001-260	0.390279	6.67691e-34
FOXC1	IC-87114	0.227413	5.65186e-12
FOXC1	CD532	0.276223	2.93031e-17
FOXC1	Alectinib	0.214334	9.71359e-11
FOXC1	Phenformin	0.236347	1.09308e-12
FOXC1	RU-SKI 43	0.20725	4.1284e-10
FOXC1	eEF2K Inhibitor, A-484954	0.236254	7.41042e-13
FOXC1	Trametinib	-0.229145	6.88672e-12
FOXC1	UNC0638	0.251201	2.73342e-27
FOXC1	THZ-2-49	0.225376	1.2442e-11
FOXC1	Methotrexate	0.324634	3.42534e-24
FOXC1	GSK319347A	0.240561	1.58664e-06
FOXC1	GSK690693	0.315564	4.25281e-22
FOXC1	PHA-793887	0.264129	9.79681e-16
FOXD3	PLX-4720	-0.249937	1.66862e-27
FOXD3	Dabrafenib	-0.236696	2.44024e-12
FOXD3	SB52334	-0.24309	1.88692e-13
FOXD3	SB590885	-0.254953	1.1338e-14
FOXD4	GSK690693	-0.209472	2.59588e-10
FOXD4	XMD13-2	-0.213323	1.11158e-10
FOXD4	YM201636	-0.206412	4.65703e-10
FOXD4	QL-XI-92	-0.20294	8.7847e-10
FOXD4	PIK-93	-0.213509	1.14956e-10
FOXD4	XMD14-99	-0.222512	1.58814e-11
FOXD4	PHA-793887	-0.218297	4.17718e-11
FOXD4	NPK76-II-72-1	-0.237752	6.09791e-13
FOXD4	Tubastatin A	-0.240723	3.07743e-13
FOXD4	Y-39983	-0.200825	1.40722e-09
FOXD4	KIN001-236	-0.231798	2.27e-12
FOXD4	PI-103	-0.205542	6.892e-10
FOXD4	KIN001-260	-0.235811	9.21089e-13
FOXD4	Methotrexate	-0.247259	2.2241e-14
FOXD4	TAK-715	-0.207647	3.40994e-10
FOXD4	5-Fluorouracil	-0.204687	7.28775e-10
FOXD4	I-BET-762	-0.224184	1.26522e-11
FOXD4L1	Cyclopamine	-0.215953	1.91936e-05
FOXE1	Erlotinib	-0.258391	2.93415e-07
FOXE1	Afatinib	-0.220867	1.51301e-21
FOXE1	Lapatinib	-0.256902	3.33032e-07
FOXE1	Gefitinib	-0.263154	4.53691e-16
FOXE1	Cetuximab	-0.216735	1.36787e-10
FOXF1	TGX221	-0.237591	2.28205e-06
FOXF1	TAK-715	0.205771	4.94232e-10
FOXF2	CAP-232, TT-232, TLN-232	-0.201785	1.27481e-09
FOXF2	Dasatinib	-0.207757	4.37717e-05
FOXF2	Tubastatin A	0.224054	1.26734e-11
FOXF2	CAY10603	0.215682	8.73411e-11
FOXF2	TGX221	-0.219573	1.30751e-05
FOXF2	AR-42	0.241972	3.22795e-13
FOXF2	Bleomycin (10 uM)	-0.310835	6.67563e-22
FOXF2	Belinostat	0.211633	2.95313e-10
FOXF2	KIN001-260	0.203143	8.81728e-10
FOXF2	Bleomycin (50 uM)	-0.31448	1.78351e-22
FOXF2	I-BET-762	0.249042	4.46181e-14
FOXF2	Panobinostat	0.207649	4.89089e-10
FOXF2	Tanespimycin	-0.295803	3.89974e-20
FOXF2	Docetaxel	-0.327374	1.27277e-24
FOXF2	ACY-1215	0.243943	1.20385e-13
FOXG1	CGP-082996	0.220574	1.22256e-05
FOXG1	AZ628	0.266182	9.12894e-08
FOXG1	Sunitinib	0.204471	5.30562e-05
FOXG1	FTY-720	0.230805	2.99233e-12
FOXJ3	XMD13-2	-0.215329	7.36329e-11
FOXJ3	PD0325901	0.243922	7.81474e-14
FOXJ3	TL-2-105	-0.201873	1.07959e-09
FOXJ3	NPK76-II-72-1	-0.239686	3.91135e-13
FOXJ3	Tubastatin A	-0.215985	6.91886e-11
FOXJ3	BX-912	-0.210038	2.16293e-10
FOXJ3	Trametinib	0.219269	5.49897e-11
FOXJ3	A-770041	0.222907	9.82606e-06
FOXJ3	CX-5461	-0.216543	6.80223e-11
FOXJ3	GSK1070916	-0.230187	1.10134e-11
FOXJ3	ACY-1215	-0.21828	3.70106e-11
FOXJ3	Dasatinib	0.2443	1.39165e-06
FOXJ3	WH-4-023	0.213899	2.48879e-05
FOXJ3	Alisertib	-0.224708	1.77254e-11
FOXJ3	Navitoclax	-0.239345	1.71887e-13
FOXK1	Trametinib	-0.203116	1.33622e-09
FOXK2	ACY-1215	-0.227638	4.96018e-12
FOXK2	CD532	-0.235414	7.98848e-13
FOXK2	TL-2-105	-0.220503	2.49806e-11
FOXK2	NSC319726	-0.210348	4.90209e-10
FOXK2	TGX221	0.325292	5.46301e-11
FOXK2	Dasatinib	0.202214	7.03126e-05
FOXK2	Bortezomib	0.216231	2.06941e-05
FOXK2	NPK76-II-72-1	-0.207751	3.65593e-10
FOXK2	Alisertib	-0.202247	1.57515e-09
FOXL1	ACY-1215	0.213456	1.00721e-10
FOXL1	CD532	0.224666	8.75826e-12
FOXL1	Trametinib	-0.236555	1.3583e-12
FOXL2	Bleomycin (50 uM)	-0.26155	8.58278e-16
FOXL2	Bleomycin (10 uM)	-0.247438	3.33625e-14
FOXL2	Docetaxel	-0.251186	8.07326e-15
FOXL2	Tanespimycin	-0.232832	7.47177e-13
FOXM1	Trametinib	0.219375	5.38078e-11
FOXN1	GSK319347A	-0.220475	1.14101e-05
FOXN2	KIN001-260	-0.232113	2.11598e-12
FOXN2	T0901317	-0.204722	7.23903e-10
FOXN2	XMD14-99	-0.209211	2.49552e-10
FOXN2	TPCA-1	-0.202551	9.67661e-10
FOXN2	BMS-345541	-0.204898	5.86716e-10
FOXN2	Daporinad	-0.207871	5.48778e-10
FOXN2	SB590885	-0.213477	1.24286e-10
FOXN2	Tubastatin A	-0.203289	8.75911e-10
FOXN2	NPK76-II-72-1	-0.215351	7.88389e-11
FOXN2	Ruxolitinib	-0.206088	4.64275e-10
FOXN2	CX-5461	-0.210568	2.28736e-10
FOXN2	NVP-BHG712	-0.226131	7.67729e-12
FOXN2	VX-11e	-0.201295	1.23271e-09
FOXN2	Vorinostat	-0.234057	5.15954e-13
FOXN2	TL-2-105	-0.201617	1.1343e-09
FOXN2	Lapatinib	0.25772	3.04664e-07
FOXN2	5-Fluorouracil	-0.211442	1.91973e-10
FOXN2	Methotrexate	-0.209926	1.08242e-10
FOXN2	I-BET-762	-0.231216	2.73247e-12
FOXN3	GSK429286A	-0.235207	1.05624e-12
FOXN3	KIN001-260	-0.28004	1.42937e-17
FOXN3	RU-SKI 43	-0.216136	6.87314e-11
FOXN3	KIN001-270	-0.247826	5.59749e-14
FOXN3	GSK1070916	-0.257893	2.21832e-14
FOXN3	Tivozanib	-0.224402	1.11556e-11
FOXN3	Flavopiridol	-0.226104	9.56631e-12
FOXN3	TL-1-85	-0.232186	2.08181e-12
FOXN3	PHA-793887	-0.206998	4.14838e-10
FOXN3	OSI-930	-0.202915	9.0193e-10
FOXN3	Vorinostat	-0.239961	1.27629e-13
FOXN3	NPK76-II-72-1	-0.273919	7.81504e-17
FOXN3	Zibotentan	-0.229013	4.20327e-12
FOXN3	AT7867	-0.247364	4.99338e-14
FOXN3	Ara-G	-0.287999	1.93168e-18
FOXN3	NG-25	-0.229266	3.86747e-12
FOXN3	KIN001-244	-0.202098	1.07896e-09
FOXN3	VNLG/124	-0.244591	1.36939e-13
FOXN3	Quizartinib	-0.277456	2.66886e-17
FOXN3	Methotrexate	-0.2259	3.43258e-12
FOXN3	Panobinostat	-0.254992	1.52719e-14
FOXN3	Refametinib	0.218146	3.04214e-11
FOXN3	T0901317	-0.230919	3.17361e-12
FOXN3	Linifanib	-0.205494	5.33626e-10
FOXN3	CD532	-0.262858	1.01466e-15
FOXN3	JW-7-24-1	-0.220964	2.20885e-11
FOXN3	ARRY-520	-0.233602	2.07712e-12
FOXN3	ETP-45835	-0.20283	7.88531e-10
FOXN3	CX-5461	-0.229194	4.63546e-12
FOXN3	Tretinoin	-0.218678	2.16939e-11
FOXN3	XMD13-2	-0.256393	6.46093e-15
FOXN3	NSC319726	-0.260546	8.8339e-15
FOXN3	TPCA-1	-0.227179	6.1112e-12
FOXN3	I-BET-762	-0.271392	1.59145e-16
FOXN3	PI-103	-0.209786	2.99984e-10
FOXN3	XMD14-99	-0.243966	1.27436e-13
FOXN3	Trametinib	0.258836	7.3413e-15
FOXN3	AZD4547	-0.203634	4.55984e-10
FOXN3	XMD15-27	-0.221275	2.01505e-11
FOXN3	C-75	-0.227896	5.67004e-12
FOXN3	ACY-1215	-0.306225	5.69386e-21
FOXN3	MIM1	-0.234025	1.78555e-12
FOXN3	Navitoclax	-0.293553	8.4116e-20
FOXN3	Venotoclax	-0.328647	7.79913e-24
FOXN3	Genentech Cpd 10	-0.200476	1.44216e-09
FOXN3	BX-912	-0.280284	1.23031e-17
FOXN3	KIN001-236	-0.23293	1.7629e-12
FOXN3	Mirin	-0.204077	2.14251e-09
FOXN3	Alisertib	-0.282392	1.66257e-17
FOXN3	Y-39983	-0.25162	2.31531e-14
FOXN3	TL-2-105	-0.227224	5.8898e-12
FOXN3	QL-XI-92	-0.252314	1.76861e-14
FOXN3	Fedratinib	-0.269965	1.98791e-16
FOXN3	Masitinib	-0.200224	1.51349e-09
FOXN3	kb NB 142-70	-0.239852	2.95706e-13
FOXN3	GSK690693	-0.243759	1.51585e-13
FOXN3	UNC1215	-0.218518	4.19356e-11
FOXN3	PD0325901	0.220403	1.65621e-11
FOXN3	PIK-93	-0.261105	2.19747e-15
FOXN3	Tubastatin A	-0.253226	1.56454e-14
FOXN3	BIX02189	-0.260154	2.69734e-15
FOXN3	Idelalisib	-0.206775	4.14492e-10
FOXN3	Tanespimycin	0.267122	1.41055e-16
FOXN3	QL-XII-61	-0.229273	6.68377e-07
FOXN4	A-770041	0.20161	6.62963e-05
FOXN4	Refametinib	0.258067	2.79325e-15
FOXN4	ACY-1215	-0.218706	3.38366e-11
FOXN4	PD0325901	0.282124	3.62166e-18
FOXN4	FH535	0.207561	9.5757e-10
FOXN4	Tanespimycin	0.204513	3.42811e-10
FOXN4	Z-LLNle-CHO	0.204445	5.19869e-05
FOXN4	Dasatinib	0.24787	9.63274e-07
FOXN4	Bortezomib	0.207628	4.4263e-05
FOXN4	Trametinib	0.272933	2.06155e-16
FOXN4	WH-4-023	0.208882	3.87735e-05
FOXO1	Omipalisib	-0.224273	1.11723e-11
FOXO1	Cyclopamine	-0.241833	1.5778e-06
FOXO1	T0901317	-0.208592	3.38893e-10
FOXO1	CAY10566	-0.231098	3.22626e-12
FOXO1	IC-87114	-0.21528	7.43882e-11
FOXO1	Methotrexate	-0.216879	2.49075e-11
FOXO1	MK-2206	-0.219965	3.8911e-11
FOXO1	ZSTK474	-0.231344	2.65587e-12
FOXO1	Pictilisib	-0.205866	3.25373e-10
FOXO1	PIK-93	-0.203725	8.04984e-10
FOXO1	XMD8-85	-0.20094	7.33111e-05
FOXO4	Vorinostat	-0.209812	1.08291e-10
FOXO4	VNLG/124	-0.213016	1.36496e-10
FOXO4	TAK-715	-0.232007	1.99108e-12
FOXO4	XMD14-99	-0.200148	1.47241e-09
FOXO4	ACY-1215	-0.225595	7.75085e-12
FOXO4	T0901317	-0.22843	5.47691e-12
FOXO4	Amuvatinib	-0.211697	1.78156e-10
FOXO4	Panobinostat	-0.204327	9.30766e-10
FOXP2	A-770041	0.212657	2.52256e-05
FOXP2	WH-4-023	0.200665	7.8366e-05
FOXP2	Dasatinib	0.235714	3.29461e-06
FOXP4	Bleomycin (50 uM)	0.210234	1.3091e-10
FOXP4	Bleomycin (10 uM)	0.202429	6.73439e-10
FOXQ1	Y-39983	0.231915	2.275e-12
FOXQ1	AT7867	0.310602	1.3295e-21
FOXQ1	QL-XII-61	0.236568	2.85075e-07
FOXQ1	Tenovin-6	0.240242	2.61983e-13
FOXQ1	eEF2K Inhibitor, A-484954	0.221937	1.75005e-11
FOXQ1	Nutlin-3a (-)	0.225179	3.92873e-12
FOXQ1	Zibotentan	0.245774	9.12826e-14
FOXQ1	Torin 2	0.237176	2.0715e-12
FOXQ1	CD532	0.257967	3.53333e-15
FOXQ1	NSC-207895	0.233166	1.8216e-12
FOXQ1	STF-62247	0.227049	6.8176e-12
FOXQ1	ZG-10	0.227473	4.47828e-07
FOXQ1	Tivozanib	0.214772	8.46113e-11
FOXQ1	OSI-027	0.201667	1.51353e-09
FOXQ1	KIN001-270	0.289414	1.03746e-18
FOXQ1	QL-XI-92	0.265302	6.72533e-16
FOXQ1	BIX02189	0.203793	7.77218e-10
FOXQ1	OSI-930	0.207639	3.57296e-10
FOXQ1	KIN001-260	0.274765	5.98739e-17
FOXQ1	KIN001-244	0.219509	3.241e-11
FOXQ1	TW 37	0.211835	8.36607e-11
FOXQ1	IMD-0354	0.345089	1.98436e-26
FOXQ1	ETP-45835	0.224389	9.30171e-12
FOXQ1	Cetuximab	-0.20581	1.13958e-09
FOXQ1	KIN001-236	0.226994	6.53668e-12
FOXQ1	PI-103	0.246609	1.03005e-13
FOXQ1	ACY-1215	0.268243	2.79071e-16
FOXQ1	NSC319726	0.201724	2.49764e-09
FOXQ1	TL-1-85	0.266648	5.11062e-16
FOXQ1	SU11274	0.223208	1.23268e-11
FOXQ1	Olaparib	0.213813	4.9057e-11
FOXQ1	GSK429286A	0.280568	1.23637e-17
FOXQ1	WYE-125132	0.270386	2.4205e-16
FOXQ1	kb NB 142-70	0.318036	1.26276e-22
FOXQ1	I-BET-762	0.244621	1.27706e-13
FOXQ1	C-75	0.238338	5.49304e-13
FOXQ1	Selisistat	0.261746	1.93606e-15
FOXQ1	QL-X-138	0.216359	7.79316e-11
FOXQ1	Trametinib	-0.232648	3.21894e-12
FOXQ1	NG-25	0.238027	5.39589e-13
FOXQ1	Ara-G	0.230251	3.67602e-12
FOXQ1	YM201636	0.206234	4.823e-10
FOXQ1	XMD15-27	0.228349	4.35889e-12
FOXQ1	UNC1215	0.22454	1.17231e-11
FOXQ1	Refametinib	-0.220891	1.69379e-11
FOXQ1	IC-87114	0.213307	1.11535e-10
FOXQ1	Venotoclax	0.232259	2.35909e-12
FOXQ1	Tubastatin A	0.273645	8.41009e-17
FOXQ1	Masitinib	0.235128	1.04446e-12
FOXQ1	Tanespimycin	-0.212386	6.78642e-11
FOXQ1	Voxtalisib	0.227688	4.52206e-12
FOXQ1	MIM1	0.283947	7.112e-18
FOXQ1	NPK76-II-72-1	0.208034	3.45622e-10
FOXQ1	Quizartinib	0.217016	5.19175e-11
FOXQ1	Kobe2602	0.209399	2.75781e-10
FOXQ1	LIMK1 inhibitor BMS4	0.212772	1.07907e-10
FOXQ1	Amuvatinib	0.226129	8.7816e-12
FOXQ1	TL-2-105	0.224984	9.58267e-12
FOXQ1	T0901317	0.222381	2.00938e-11
FOXQ1	Sphingosine Kinase 1 Inhibitor II	0.220691	2.11358e-11
FOXQ1	Brivanib, BMS-540215	0.237513	5.2361e-13
FOXQ1	Lapatinib	-0.279212	2.6272e-08
FOXQ1	JW-7-24-1	0.235529	8.99926e-13
FOXQ1	Ruxolitinib	0.218789	3.49642e-11
FOXQ1	LDN-193189	0.200286	1.62663e-09
FOXQ1	XMD14-99	0.238458	4.60427e-13
FOXQ1	PD0325901	-0.217424	3.13162e-11
FOXQ1	SB52334	0.220005	3.15077e-11
FOXQ1	GSK269962A	0.228073	1.04424e-16
FOXQ1	CAY10603	0.221701	2.50639e-11
FOXQ1	Erlotinib	-0.223424	1.01423e-05

## Sheet: Table S7
Table S7. Pearson correlation coefficient between Fox genes and drugs target(GDSC)
gene	drug_target	drug_name	pathway	target_cor	target_p	drug_cor	drug_p
FOXA1	FGFR1	AZD4547	RTK signaling	-0.241733	5.3e-15	0.227342	3e-12
FOXA1	FGFR3	AZD4547	RTK signaling	0.279759	9.26e-20	0.227342	3e-12
FOXA1	GSK3B	CHIR-99021	WNT signaling	0.201632	8.46e-11	0.267307	4.27e-30
FOXA1	FGFR1	Foretinib	RTK signaling	-0.241733	5.3e-15	0.249002	4.51e-14
FOXA1	PDGFRB	Masitinib	RTK signaling	-0.295529	5.77e-22	0.205378	5.58e-10
FOXA1	CAPN1	MG-132	Protein stability and degradation	0.253666	2.06e-16	0.209953	3.14e-05
FOXA1	FGFR1	Ponatinib	kinases	-0.241733	5.3e-15	0.254008	3.82e-14
FOXA1	FGFR1	Ponatinib	Other	-0.241733	5.3e-15	0.254008	3.82e-14
FOXA1	SRC	Ponatinib	Other	0.240449	7.44e-15	0.254008	3.82e-14
FOXA1	SRC	Ponatinib	kinases	0.240449	7.44e-15	0.254008	3.82e-14
FOXA1	DDR1	QL-XI-92	Cytoskeleton	0.476002	1.08e-58	0.232747	1.74e-12
FOXA1	GSK3B	SB216763	WNT signaling	0.201632	8.46e-11	0.220242	1.28e-10
FOXC1	HDAC6	ACY-1215	Chromatin histone acetylation	-0.226391	2.68e-13	0.298276	6.26e-20
FOXC1	FLT3	Amuvatinib	RTK signaling	-0.211686	8.9e-12	0.26285	1.57e-15
FOXC1	PDK1	BX-912	Metabolism	-0.244033	2.87e-15	0.291888	4.67e-19
FOXC1	HDAC6	CAY10603	Chromatin histone acetylation	-0.226391	2.68e-13	0.276122	5.73e-17
FOXC1	EGFR	Cetuximab	EGFR signaling	0.415941	7.38e-44	-0.216443	1.45e-10
FOXC1	ATM	CP466722	Genome integrity	-0.24377	3.08e-15	0.232586	1.75e-12
FOXC1	EGFR	CUDC-101	Other	0.415941	7.38e-44	0.221957	3.15e-11
FOXC1	SRC	Dasatinib	Other	0.241278	5.98e-15	-0.221652	1.26e-05
FOXC1	SRC	Dasatinib	kinases	0.241278	5.98e-15	-0.221652	1.26e-05
FOXC1	SRC	Dasatinib	RTK signaling	0.241278	5.98e-15	-0.221652	1.26e-05
FOXC1	ROCK1	GSK429286A	Cytoskeleton	-0.269923	1.87e-18	0.25842	4.17e-15
FOXC1	LCK	JW-7-24-1	Other	-0.276202	2.78e-19	0.277356	2.63e-17
FOXC1	LCK	JW-7-24-1	kinases	-0.276202	2.78e-19	0.277356	2.63e-17
FOXC1	PDK1	KIN001-244	Metabolism	-0.244033	2.87e-15	0.281922	8.51e-18
FOXC1	BCL2	Navitoclax	Apoptosis regulation	-0.404741	2.08e-41	0.297408	2.63e-20
FOXC1	MAP4K2	NG-25	Other	-0.211557	9.17e-12	0.276623	3.48e-17
FOXC1	MAP4K2	NG-25	kinases	-0.211557	9.17e-12	0.276623	3.48e-17
FOXC1	PARP1	Olaparib	Genome integrity	-0.358788	2.75e-32	0.205685	2.65e-10
FOXC1	TYMS	Pemetrexed	DNA replication	-0.215688	3.52e-12	0.261423	2.9e-15
FOXC1	PIK3CG	PIK-93	PI3K/MTOR signaling	-0.37358	4.58e-35	0.319241	1.32e-22
FOXC1	BTK	QL-X-138	Other	-0.355446	1.11e-31	0.243453	2.09e-13
FOXC1	BTK	QL-X-138	kinases	-0.355446	1.11e-31	0.243453	2.09e-13
FOXC1	DDR1	QL-XI-92	Cytoskeleton	0.406909	7.1e-42	0.304406	1.15e-20
FOXC1	FLT3	Quizartinib	RTK signaling	-0.211686	8.9e-12	0.306574	5.94e-21
FOXC1	SIRT1	Selisistat	Chromatin histone acetylation	-0.203817	5.24e-11	0.22168	2.16e-11
FOXC1	DOT1L	SGC0946	Chromatin histone methylation	-0.34538	6.81e-30	0.207078	4.37e-10
FOXC1	MET	SU11274	RTK signaling	0.38935	3.44e-38	0.250958	2.09e-14
FOXC1	HDAC6	Tubastatin A	Chromatin histone acetylation	-0.226391	2.68e-13	0.331197	2.65e-24
FOXC1	SRC	WZ3105	Other	0.241278	5.98e-15	0.252735	1.6e-14
FOXC1	FLT3	WZ3105	Other	-0.211686	8.9e-12	0.252735	1.6e-14
FOXC1	RIPK1	XMD13-2	Apoptosis regulation	0.204971	4.06e-11	0.290554	6.85e-19
FOXC1	PIKFYVE	YM201636	PI3K/MTOR signaling	-0.325525	1.48e-26	0.27043	1.9e-16
FOXD4	PIK3CG	PIK-93	PI3K/MTOR signaling	0.224382	4.39e-13	-0.213509	1.15e-10
FOXE1	EGFR	Afatinib	EGFR signaling	0.393036	6.04e-39	-0.220867	1.51e-21
FOXE1	EGFR	Cetuximab	EGFR signaling	0.393036	6.04e-39	-0.216735	1.37e-10
FOXE1	EGFR	Erlotinib	EGFR signaling	0.393036	6.04e-39	-0.258391	2.93e-07
FOXE1	EGFR	Gefitinib	EGFR signaling	0.393036	6.04e-39	-0.263154	4.54e-16
FOXE1	EGFR	Lapatinib	EGFR signaling	0.393036	6.04e-39	-0.256902	3.33e-07
FOXE1	EGFR	Lapatinib	RTK signaling	0.393036	6.04e-39	-0.256902	3.33e-07
FOXF2	HDAC6	ACY-1215	Chromatin histone acetylation	-0.201017	9.67e-11	0.243943	1.2e-13
FOXF2	HDAC6	CAY10603	Chromatin histone acetylation	-0.201017	9.67e-11	0.215682	8.73e-11
FOXF2	HDAC6	Tubastatin A	Chromatin histone acetylation	-0.201017	9.67e-11	0.224054	1.27e-11
FOXJ3	FYN	A-770041	Other	0.285132	1.7e-20	0.222907	9.83e-06
FOXJ3	FYN	A-770041	kinases	0.285132	1.7e-20	0.222907	9.83e-06
FOXJ3	HDAC6	ACY-1215	Chromatin histone acetylation	0.201327	9.04e-11	-0.21828	3.7e-11
FOXJ3	KIT	Dasatinib	Other	0.260292	3.16e-17	0.2443	1.39e-06
FOXJ3	KIT	Dasatinib	kinases	0.260292	3.16e-17	0.2443	1.39e-06
FOXJ3	KIT	Dasatinib	RTK signaling	0.260292	3.16e-17	0.2443	1.39e-06
FOXJ3	HDAC6	Tubastatin A	Chromatin histone acetylation	0.201327	9.04e-11	-0.215985	6.92e-11
FOXK2	HDAC6	ACY-1215	Chromatin histone acetylation	0.209848	1.36e-11	-0.227638	4.96e-12
FOXN2	EGFR	Lapatinib	RTK signaling	-0.289102	4.75e-21	0.25772	3.05e-07
FOXN2	EGFR	Lapatinib	EGFR signaling	-0.289102	4.75e-21	0.25772	3.05e-07
FOXN3	ROCK1	GSK429286A	Cytoskeleton	0.289513	4.16e-21	-0.235207	1.06e-12
FOXN3	BRD3	I-BET-762	Chromatin other	0.240137	8.08e-15	-0.271392	1.59e-16
FOXN3	BRD4	I-BET-762	Chromatin other	0.253879	1.94e-16	-0.271392	1.59e-16
FOXN3	LCK	JW-7-24-1	Other	0.238196	1.34e-14	-0.220964	2.21e-11
FOXN3	LCK	JW-7-24-1	kinases	0.238196	1.34e-14	-0.220964	2.21e-11
FOXN3	FLT3	Linifanib	RTK signaling	0.209471	1.48e-11	-0.205494	5.34e-10
FOXN3	BCL2	Navitoclax	Apoptosis regulation	0.395894	1.55e-39	-0.293553	8.41e-20
FOXN3	CLK4	PI-103	Other	0.244839	2.32e-15	-0.209786	3e-10
FOXN3	CLK4	PI-103	kinases	0.244839	2.32e-15	-0.209786	3e-10
FOXN3	DDR1	QL-XI-92	Cytoskeleton	-0.378154	5.92e-36	-0.252314	1.77e-14
FOXN3	BTK	QL-XII-61	Other	0.322149	5.17e-26	-0.229273	6.68e-07
FOXN3	BTK	QL-XII-61	kinases	0.322149	5.17e-26	-0.229273	6.68e-07
FOXN3	FLT3	Quizartinib	RTK signaling	0.209471	1.48e-11	-0.277456	2.67e-17
FOXN3	HDAC6	Tubastatin A	Chromatin histone acetylation	0.23993	8.53e-15	-0.253226	1.56e-14
FOXN4	FYN	A-770041	Other	0.262147	1.85e-17	0.20161	6.63e-05
FOXN4	FYN	A-770041	kinases	0.262147	1.85e-17	0.20161	6.63e-05
FOXN4	HDAC6	ACY-1215	Chromatin histone acetylation	0.264499	9.32e-18	-0.218706	3.38e-11
FOXN4	KIT	Dasatinib	Other	0.264922	8.23e-18	0.24787	9.63e-07
FOXN4	KIT	Dasatinib	kinases	0.264922	8.23e-18	0.24787	9.63e-07
FOXN4	KIT	Dasatinib	RTK signaling	0.264922	8.23e-18	0.24787	9.63e-07
FOXQ1	HDAC6	ACY-1215	Chromatin histone acetylation	-0.227244	2.17e-13	0.268243	2.79e-16
FOXQ1	HDAC6	CAY10603	Chromatin histone acetylation	-0.227244	2.17e-13	0.221701	2.51e-11
FOXQ1	EGFR	Cetuximab	EGFR signaling	0.424	1.11e-45	-0.20581	1.14e-09
FOXQ1	EGFR	Erlotinib	EGFR signaling	0.424	1.11e-45	-0.223424	1.01e-05
FOXQ1	ROCK1	GSK269962A	Cytoskeleton	-0.213951	5.27e-12	0.228073	1.04e-16
FOXQ1	PDK1	KIN001-244	Metabolism	-0.265851	6.27e-18	0.219509	3.24e-11
FOXQ1	ERBB2	Lapatinib	EGFR signaling	0.243221	3.57e-15	-0.279212	2.63e-08
FOXQ1	ERBB2	Lapatinib	RTK signaling	0.243221	3.57e-15	-0.279212	2.63e-08
FOXQ1	EGFR	Lapatinib	RTK signaling	0.424	1.11e-45	-0.279212	2.63e-08
FOXQ1	EGFR	Lapatinib	EGFR signaling	0.424	1.11e-45	-0.279212	2.63e-08
FOXQ1	MDM4	NSC-207895	p53 pathway	-0.330092	2.65e-27	0.233166	1.82e-12
FOXQ1	PARP1	Olaparib	Genome integrity	-0.402335	6.81e-41	0.213813	4.91e-11
FOXQ1	BTK	QL-X-138	Other	-0.232725	5.49e-14	0.216359	7.79e-11
FOXQ1	BTK	QL-X-138	kinases	-0.232725	5.49e-14	0.216359	7.79e-11
FOXQ1	DDR1	QL-XI-92	Cytoskeleton	0.491463	5.16e-63	0.265302	6.73e-16
FOXQ1	MET	SU11274	RTK signaling	0.404717	2.11e-41	0.223208	1.23e-11
FOXQ1	HDAC6	Tubastatin A	Chromatin histone acetylation	-0.227244	2.17e-13	0.273645	8.41e-17
FOXQ1	BCL2	TW 37	Apoptosis regulation	-0.29931	1.63e-22	0.211835	8.37e-11
FOXQ1	PIKFYVE	YM201636	PI3K/MTOR signaling	-0.320932	8.08e-26	0.206234	4.82e-10
